# Supplementary material for: Spectrum of glucose-6-phosphate dehydrogenase (G6PD) mutations and trends in hemoglobin levels among adult dengue patients in Thailand
Source: PLoS One. 2025 Sep 18;20(9):e0332039. doi: 10.1371/journal.pone.0332039 (PMC12445492; doi:10.1371/journal.pone.0332039)
Supplement: S3 Raw data — (XLSX) [file pone.0332039.s003.xlsx]

## Sheet: Figures 1 and 2
G6PD phenotype and genotype of patients with dengue infection
Sex	Enzyme activity (U/gHb)	Phenotype	Genotype
M	10.2432	G6PD normal	WT
M	10.6051	G6PD normal	WT
M	11.0553	G6PD normal	WT
M	12.9711	G6PD normal	WT
M	10.6245	G6PD normal	WT
M	10.7576	G6PD normal	WT
M	10.1209	G6PD normal	WT
M	10.6297	G6PD normal	WT
M	9.46694	G6PD normal	WT
M	11.4016	G6PD normal	WT
M	10.3261	G6PD normal	WT
M	10.5255	G6PD normal	WT
M	11.1033	G6PD normal	WT
M	10.0355	G6PD normal	WT
M	10.3912	G6PD normal	WT
M	11.0733	G6PD normal	WT
M	10.4524	G6PD normal	WT
M	10.506	G6PD normal	WT
M	10.9167	G6PD normal	WT
M	10.9508	G6PD normal	WT
M	10.0145	G6PD normal	WT
M	10.826	G6PD normal	WT
M	11.1763	G6PD normal	WT
M	10.373	G6PD normal	WT
M	11.1636	G6PD normal	WT
M	10.4856	G6PD normal	WT
M	10.6412	G6PD normal	WT
M	10.5256	G6PD normal	WT
M	11.1446	G6PD normal	WT
M	11.3506	G6PD normal	WT
M	11.3043	G6PD normal	WT
M	11.2056	G6PD normal	WT
M	10.2853	G6PD normal	WT
M	10.0516	G6PD normal	WT
M	11.8606	G6PD normal	WT
M	10.817	G6PD normal	WT
M	10.8359	G6PD normal	WT
M	11.46	G6PD normal	WT
M	11.86	G6PD normal	WT
M	10.91	G6PD normal	WT
M	11.56	G6PD normal	WT
M	11.71	G6PD normal	WT
M	11.7129	G6PD normal	WT
M	10.7459	G6PD normal	WT
M	10.4029	G6PD normal	WT
M	11.08	G6PD normal	WT
M	11.83	G6PD normal	WT
M	11.7716	G6PD normal	WT
M	12.25	G6PD normal	WT
M	11.3442	G6PD normal	WT
M	11.51	G6PD normal	WT
M	11.8111	G6PD normal	WT
M	11.28	G6PD normal	WT
M	11.7168	G6PD normal	WT
M	11.7037	G6PD normal	WT
M	12.7527	G6PD normal	WT
M	11.165	G6PD normal	WT
M	11.41	G6PD normal	WT
M	11.47	G6PD normal	WT
M	10.0459	G6PD normal	WT
M	11.0338	G6PD normal	WT
M	10.5471	G6PD normal	WT
M	10.48	G6PD normal	WT
M	10.8231	G6PD normal	WT
M	10.2266	G6PD normal	WT
M	11.0881	G6PD normal	WT
M	10.3925	G6PD normal	WT
M	11.0733	G6PD normal	WT
M	10.01	G6PD normal	WT
M	10.87	G6PD normal	WT
M	10.3443	G6PD normal	WT
M	10.6871	G6PD normal	WT
M	10.3723	G6PD normal	WT
M	10.2544	G6PD normal	WT
M	10.6266	G6PD normal	WT
M	10.6812	G6PD normal	WT
M	10.0891	G6PD normal	c.1311C>T + c.1365-13T>C
M	9.04734	G6PD normal	c.1311C>T + c.1365-13T>C
M	8.74	G6PD normal	c.1311C>T + c.1365-13T>C
M	10.9094	G6PD normal	c.486-34delT
M	11.3522	G6PD normal	c.1311C>T + c.1365-13T>C
M	10.5241	G6PD normal	c.1311C>T + c.1365-13T>C
M	10.2621	G6PD normal	c.486-34delT
M	11.6107	G6PD normal	c.1311C>T + c.1365-13T>C
M	10.8431	G6PD normal	c.1311C>T + c.1365-13T>C
M	10.5479	G6PD normal	c.486-34delT
M	9.92318	G6PD normal	c.1311C>T + c.1365-13T>C
M	12.9389	G6PD normal	c.1311C>T + c.1365-13T>C
M	10.4299	G6PD normal	c.1311C>T + c.1365-13T>C
M	10.8177	G6PD normal	c.1311C>T + c.1365-13T>C
M	10.7877	G6PD normal	c.1311C>T + c.1365-13T>C
M	10.2289	G6PD normal	c.1311C>T + c.1365-13T>C
M	11.3254	G6PD normal	c.1311C>T + c.1365-13T>C
M	10.0545	G6PD normal	c.1311C>T + c.1365-13T>C
M	9.28857	G6PD normal	c.1311C>T + c.1365-13T>C
M	8.63	G6PD normal	c.1311C>T + c.1365-13T>C
M	7.97225	G6PD intermediate	c.1311C>T + c.1365-13T>C
M	6.45122	G6PD intermediate	c.1311C>T + c.1365-13T>C
M	7.38406	G6PD intermediate	c.1311C>T + c.1365-13T>C
M	8.26	G6PD intermediate	c.486-34delT
M	6.87	G6PD intermediate	c.1311C>T + c.1365-13T>C
M	1.69	G6PD deficient	c.392G>T
M	1.1	G6PD deficient	c.871G>A + c.1311C>T + c.1365-13T>C
M	0.0576643	G6PD deficient	c.1360C>T
M	0.02193	G6PD deficient	c.1360C>T
M	1.82778	G6PD deficient	c.871G>A + c.1311C>T + c.1365-13T>C
M	1.28	G6PD deficient	c.871G>A + c.1311C>T + c.1365-13T>C
M	1.28	G6PD deficient	c.871G>A + c.1311C>T + c.1365-13T>C
M	1.12	G6PD deficient	c.1388G>A
M	1.7	G6PD deficient	c.871G>A + c.1311C>T + c.1365-13T>C
M	1.16	G6PD deficient	c.871G>A + c.1311C>T + c.1365-13T>C
M	1.67	G6PD deficient	c.392G>T
M	1.09	G6PD deficient	c.392G>T
M	1.37	G6PD deficient	c.1388G>A
M	1.96	G6PD deficient	c.871G>A + c.1311C>T + c.1365-13T>C
M	1.02	G6PD deficient	c.1376G>T
M	0.818712	G6PD deficient	c.871G>A + c.1311C>T + c.1365-13T>C
M	1.93858	G6PD deficient	c.487G>A
M	2.14	G6PD deficient	c.871G>A + c.1311C>T + c.1365-13T>C
M	0.0944385	G6PD deficient	c.871G>A + c.1311C>T + c.1365-13T>C
M	1.12134	G6PD deficient	c.1311C>T + c.1365-13T>C
M	1.14391	G6PD deficient	c.1376G>T
M	1.20926	G6PD deficient	c.383T>C
F	11.7795	G6PD normal	WT
F	8.91031	G6PD normal	WT
F	11.1513	G6PD normal	WT
F	11.0409	G6PD normal	WT
F	10.3378	G6PD normal	WT
F	10.7233	G6PD normal	WT
F	10.6174	G6PD normal	WT
F	10.5332	G6PD normal	WT
F	10.6458	G6PD normal	WT
F	11.7305	G6PD normal	WT
F	13.8375	G6PD normal	WT
F	10.1941	G6PD normal	WT
F	10.9124	G6PD normal	WT
F	10.496	G6PD normal	WT
F	10.8168	G6PD normal	WT
F	11.6412	G6PD normal	WT
F	10.8007	G6PD normal	WT
F	10.6236	G6PD normal	WT
F	10.9738	G6PD normal	WT
F	10.0349	G6PD normal	WT
F	10.696	G6PD normal	WT
F	10.626	G6PD normal	WT
F	10.9438	G6PD normal	WT
F	10.2957	G6PD normal	WT
F	10.2622	G6PD normal	WT
F	11.9171	G6PD normal	WT
F	10.0524	G6PD normal	WT
F	10.1007	G6PD normal	WT
F	10.3822	G6PD normal	WT
F	10.4904	G6PD normal	WT
F	11.794	G6PD normal	WT
F	10.5964	G6PD normal	WT
F	11.069	G6PD normal	WT
F	11.302	G6PD normal	WT
F	11.0288	G6PD normal	WT
F	10.7572	G6PD normal	WT
F	10.9942	G6PD normal	WT
F	10.4014	G6PD normal	WT
F	11.4109	G6PD normal	WT
F	10.4976	G6PD normal	WT
F	9.99155	G6PD normal	WT
F	12.1798	G6PD normal	WT
F	11.3778	G6PD normal	WT
F	10.8841	G6PD normal	WT
F	8.7691	G6PD normal	c.1311C>T + c.1365-13T>C
F	10.8626	G6PD normal	c.1311C>T + c.1365-13T>C
F	10.6431	G6PD normal	c.486-34delT
F	10.2567	G6PD normal	c.1311C>T + c.1365-13T>C
F	11.0912	G6PD normal	c.1311C>T + c.1365-13T>C
F	10.5564	G6PD normal	c.1311C>T + c.1365-13T>C
F	11.1078	G6PD normal	c.486-34delT
F	11.0338	G6PD normal	c.1311C>T + c.1365-13T>C
F	10.0669	G6PD normal	c.1311C>T + c.1365-13T>C
F	10.8861	G6PD normal	c.1311C>T + c.1365-13T>C
F	10.0708	G6PD normal	c.1311C>T + c.1365-13T>C
F	10.1644	G6PD normal	c.1311C>T + c.1365-13T>C
F	11.024	G6PD normal	c.1311C>T + c.1365-13T>C
F	11.6308	G6PD normal	c.1311C>T + c.1365-13T>C
F	11.3927	G6PD normal	c.486-34delT
F	10.7903	G6PD normal	c.1311C>T + c.1365-13T>C
F	12.227	G6PD normal	c.486-34delT
F	10.668	G6PD normal	c.1311C>T + c.1365-13T>C
F	10.7706	G6PD normal	c.1311C>T + c.1365-13T>C
F	10.0951	G6PD normal	c.486-34delT + c.1311C>T + c.1365-13T>C
F	10.1767	G6PD normal	c.1311C>T + c.1365-13T>C
F	10.9796	G6PD normal	c.1311C>T + c.1365-13T>C
F	10.8201	G6PD normal	c.1311C>T + c.1365-13T>C
F	10.2389	G6PD normal	c.1311C>T + c.1365-13T>C
F	11.748	G6PD normal	c.1311C>T + c.1365-13T>C
F	10.1746	G6PD normal	c.1311C>T + c.1365-13T>C
F	12.1628	G6PD normal	c.1311C>T + c.1365-13T>C
F	12.0153	G6PD normal	c.1311C>T + c.1365-13T>C
F	10.2212	G6PD normal	c.486-34delT + c.1311C>T + c.1365-13T>C
F	10.2681	G6PD normal	c.1311C>T + c.1365-13T>C
F	10.3198	G6PD normal	c.1311C>T + c.1365-13T>C
F	10.1995	G6PD normal	c.1311C>T + c.1365-13T>C
F	10.5318	G6PD normal	c.1311C>T + c.1365-13T>C
F	10.0188	G6PD normal	c.1311C>T + c.1365-13T>C
F	7.64973	G6PD intermediate	c.1311C>T + c.1365-13T>C
F	7.49	G6PD intermediate	c.1311C>T + c.1365-13T>C
F	7.50993	G6PD intermediate	c.1311C>T + c.1365-13T>C
F	8.56159	G6PD intermediate	c.1311C>T + c.1365-13T>C
F	7.86	G6PD intermediate	c.1376G>T + c.486-34delT
F	6.4	G6PD intermediate	c.1439T>C + c.1311C>T + c.1365-13T>C
F	7.01734	G6PD intermediate	c.871G>A + c.1311C>T + c.1365-13T>C
F	6.35	G6PD intermediate	c.1311C>T + c.1365-13T>C
F	8.47	G6PD intermediate	c.486-34delT
F	7.3099	G6PD intermediate	c.1311C>T + c.1365-13T>C
F	7.06501	G6PD intermediate	c.1311C>T + c.1365-13T>C
F	7.83655	G6PD intermediate	c.406C>T + c.1311C>T + c.1365-13T>C
F	4.28	G6PD intermediate	c.392G>T
F	7.13	G6PD intermediate	c.871G>A + c.1311C>T + c.1365-13T>C
F	7.28	G6PD intermediate	c.143T>C
F	6.97	G6PD intermediate	c.486-34delT
F	6.76	G6PD intermediate	c.871G>A + c.1311C>T + c.1365-13T>C
F	7.18	G6PD intermediate	c.871G>A + c.1311C>T + c.1365-13T>C
F	7.04	G6PD intermediate	c.487G>A
F	7.42	G6PD intermediate	c.486-34delT
F	6.85	G6PD intermediate	c.871G>A + c.1311C>T + c.1365-13T>C
F	7.28	G6PD intermediate	c.1311C>T + c.1365-13T>C
F	6.39	G6PD intermediate	c.1311C>T + c.1365-13T>C
F	7.1	G6PD intermediate	c.871G>A + c.1311C>T + c.1365-13T>C
F	7.03	G6PD intermediate	c.871G>A + c.1311C>T + c.1365-13T>C
F	8.46	G6PD intermediate	c.1311C>T + c.1365-13T>C
F	7.04	G6PD intermediate	c.871G>A + c.1311C>T + c.1365-13T>C
F	7.31	G6PD intermediate	c.871G>A + c.1311C>T + c.1365-13T>C
F	3.19159	G6PD deficient	c.871G>A + c.1311C>T + c.1365-13T>C
F	1.57	G6PD deficient	c.871G>A + c.1024C>T + c.1311C>T + c.1365-13T>C

## Sheet: Figure 3
Variation in hemoglobin levels over the course of illness among adult dengue patients
PhaseT	CatMut	DeMuta	CatEnz1	CatEnz2	Hemoglobin level (g/dL)
Febrile phase	Wild type G6PD	WT	61-150	>60	12.1
Critical phase	Wild type G6PD	WT	61-150	>60	11.9
Recovery phase	Wild type G6PD	WT	61-150	>60	11.9
Febrile phase	Mutation G6PD	Chinese4	<60	10 to 60	14.8
Critical phase	Mutation G6PD	Chinese4	<60	10 to 60	14.2
Recovery phase	Mutation G6PD	Chinese4	<60	10 to 60	14.3
Febrile phase	Wild type G6PD	WT	61-150	>60	15
Critical phase	Wild type G6PD	WT	61-150	>60	16.9
Recovery phase	Wild type G6PD	WT	61-150	>60	15
Febrile phase	Mutation G6PD	1311+93	61-150	>60	14.9
Critical phase	Mutation G6PD	1311+93	61-150	>60	12.6
Recovery phase	Mutation G6PD	1311+93	61-150	>60	12.3
Febrile phase	Mutation G6PD	Viangchan+1311+93	<60	10 to 60	15.1
Critical phase	Mutation G6PD	Viangchan+1311+93	<60	10 to 60	13.9
Recovery phase	Mutation G6PD	Viangchan+1311+93	<60	10 to 60	13.5
Febrile phase	Mutation G6PD	1311+93	61-150	>60	12.9
Critical phase	Mutation G6PD	1311+93	61-150	>60	10.6
Recovery phase	Mutation G6PD	1311+93	61-150	>60	11.6
Febrile phase	Mutation G6PD	1311+93	61-150	>60	13
Critical phase	Mutation G6PD	1311+93	61-150	>60	12
Recovery phase	Mutation G6PD	1311+93	61-150	>60	11.6
Febrile phase	Wild type G6PD	WT	61-150	>60	14.1
Critical phase	Wild type G6PD	WT	61-150	>60	14.9
Recovery phase	Wild type G6PD	WT	61-150	>60	13.8
Febrile phase	Wild type G6PD	WT	61-150	>60	15
Critical phase	Wild type G6PD	WT	61-150	>60	16.5
Recovery phase	Wild type G6PD	WT	61-150	>60	15.7
Febrile phase	Mutation G6PD	1311+93	61-150	>60	11.9
Critical phase	Mutation G6PD	1311+93	61-150	>60	11.6
Recovery phase	Mutation G6PD	1311+93	61-150	>60	11.4
Febrile phase	Wild type G6PD	WT	61-150	>60	16.3
Critical phase	Wild type G6PD	WT	61-150	>60	16.2
Recovery phase	Wild type G6PD	WT	61-150	>60	15.6
Febrile phase	Mutation G6PD	Union	<60	<10	15.5
Critical phase	Mutation G6PD	Union	<60	<10	15.3
Recovery phase	Mutation G6PD	Union	<60	<10	15.1
Febrile phase	Mutation G6PD	1311+93	61-150	>60	15.8
Critical phase	Mutation G6PD	1311+93	61-150	>60	14.1
Recovery phase	Mutation G6PD	1311+93	61-150	>60	14.2
Febrile phase	Mutation G6PD	1311+93	<60	10 to 60	15.7
Critical phase	Mutation G6PD	1311+93	<60	10 to 60	15
Recovery phase	Mutation G6PD	1311+93	<60	10 to 60	15.3
Febrile phase	Mutation G6PD	Union	<60	<10	15.1
Critical phase	Mutation G6PD	Union	<60	<10	13.9
Recovery phase	Mutation G6PD	Union	<60	<10	15
Febrile phase	Mutation G6PD	Viangchan+1311+93	<60	10 to 60	12.7
Critical phase	Mutation G6PD	Viangchan+1311+93	<60	10 to 60	12.1
Recovery phase	Mutation G6PD	Viangchan+1311+93	<60	10 to 60	13
Febrile phase	Mutation G6PD	1311+93	61-150	>60	16.5
Critical phase	Mutation G6PD	1311+93	61-150	>60	15.1
Recovery phase	Mutation G6PD	1311+93	61-150	>60	14.6
Febrile phase	Wild type G6PD	WT	61-150	>60	10.7
Critical phase	Wild type G6PD	WT	61-150	>60	11
Recovery phase	Wild type G6PD	WT	61-150	>60	10.9
Febrile phase	Mutation G6PD	Canton+deletion	61-150	>60	16.1
Critical phase	Mutation G6PD	Canton+deletion	61-150	>60	12.5
Recovery phase	Mutation G6PD	Canton+deletion	61-150	>60	12.3
Febrile phase	Mutation G6PD	T1439C+1311+93 (Phaya Thai)	<60	10 to 60	13.1
Critical phase	Mutation G6PD	T1439C+1311+93 (Phaya Thai)	<60	10 to 60	12.9
Recovery phase	Mutation G6PD	T1439C+1311+93 (Phaya Thai)	<60	10 to60	12.5
Febrile phase	Mutation G6PD	Viangchan+1311+93	<60	10 to 60	15.9
Critical phase	Mutation G6PD	Viangchan+1311+93	<60	10 to 60	13.9
Recovery phase	Mutation G6PD	Viangchan+1311+93	<60	10 to 60	13.9
Febrile phase	Mutation G6PD	Viangchan+1311+93	61-150	>60	13.4
Critical phase	Mutation G6PD	Viangchan+1311+93	61-150	>60	11.9
Recovery phase	Mutation G6PD	Viangchan+1311+93	61-150	>60	11.2
Febrile phase	Mutation G6PD	1311+93	61-150	>60	13.9
Critical phase	Mutation G6PD	1311+93	61-150	>60	14.9
Recovery phase	Mutation G6PD	1311+93	61-150	>60	14
Febrile phase	Mutation G6PD	Viangchan+1311+93	<60	10 to 60	15.6
Critical phase	Mutation G6PD	Viangchan+1311+93	<60	10 to 60	14.4
Recovery phase	Mutation G6PD	Viangchan+1311+93	<60	10 to 60	13.8
Febrile phase	Mutation G6PD	1311+93	61-150	>60	14.3
Critical phase	Mutation G6PD	1311+93	61-150	>60	14.2
Recovery phase	Mutation G6PD	1311+93	61-150	>60	13.7
Febrile phase	Wild type G6PD	WT	61-150	>60	13.5
Critical phase	Wild type G6PD	WT	61-150	>60	13.9
Recovery phase	Wild type G6PD	WT	61-150	>60	13.6
Febrile phase	Wild type G6PD	WT	61-150	>60	14.6
Critical phase	Wild type G6PD	WT	61-150	>60	14.2
Recovery phase	Wild type G6PD	WT	61-150	>60	13.4
Febrile phase	Mutation G6PD	Deletion of 638 of Intron 5	61-150	>60	15.8
Critical phase	Mutation G6PD	Deletion of 638 of Intron 5	61-150	>60	14.7
Recovery phase	Mutation G6PD	Deletion of 638 of Intron 5	61-150	>60	16.4
Febrile phase	Mutation G6PD	1311+93	<60	10 to 60	13.6
Critical phase	Mutation G6PD	1311+93	<60	10 to 60	12.7
Recovery phase	Mutation G6PD	1311+93	<60	10 to 60	13.3
Febrile phase	Mutation G6PD	1311+93	61-150	>60	13.3
Critical phase	Mutation G6PD	1311+93	61-150	>60	13.1
Recovery phase	Mutation G6PD	1311+93	61-150	>60	13.7
Febrile phase	Mutation G6PD	Kaiping	<60	10 to 60	16.1
Critical phase	Mutation G6PD	Kaiping	<60	10 to 60	13.9
Recovery phase	Mutation G6PD	Kaiping	<60	10 to 60	14.4
Febrile phase	Wild type G6PD	WT	61-150	>60	13.3
Critical phase	Wild type G6PD	WT	61-150	>60	14.1
Recovery phase	Wild type G6PD	WT	61-150	>60	14.5
Febrile phase	Wild type G6PD	WT	61-150	>60	12.6
Critical phase	Wild type G6PD	WT	61-150	>60	12.6
Recovery phase	Wild type G6PD	WT	61-150	>60	12
Febrile phase	Wild type G6PD	WT	61-150	>60	14.3
Critical phase	Wild type G6PD	WT	61-150	>60	14.7
Recovery phase	Wild type G6PD	WT	61-150	>60	14.5
Febrile phase	Mutation G6PD	1311+93	61-150	>60	15.4
Critical phase	Mutation G6PD	1311+93	61-150	>60	15.4
Recovery phase	Mutation G6PD	1311+93	61-150	>60	15
Febrile phase	Mutation G6PD	1311+93	61-150	>60	13.5
Critical phase	Mutation G6PD	1311+93	61-150	>60	14.2
Recovery phase	Mutation G6PD	1311+93	61-150	>60	13.3
Febrile phase	Wild type G6PD	WT	61-150	>60	16.8
Critical phase	Wild type G6PD	WT	61-150	>60	15.9
Recovery phase	Wild type G6PD	WT	61-150	>60	16.5
Febrile phase	Mutation G6PD	Deletion of 638 of Intron 5	61-150	>60	12.5
Critical phase	Mutation G6PD	Deletion of 638 of Intron 5	61-150	>60	12.3
Recovery phase	Mutation G6PD	Deletion of 638 of Intron 5	61-150	>60	13.1
Febrile phase	Mutation G6PD	Viangchan+1311+93	<60	10 to 60	19.4
Critical phase	Mutation G6PD	Viangchan+1311+93	<60	10 to 60	12
Recovery phase	Mutation G6PD	Viangchan+1311+93	<60	10 to 60	10
Febrile phase	Mutation G6PD	1311+93	61-150	>60	15.7
Critical phase	Mutation G6PD	1311+93	61-150	>60	12.4
Recovery phase	Mutation G6PD	1311+93	61-150	>60	12.6
Febrile phase	Wild type G6PD	WT	61-150	>60	15.8
Critical phase	Wild type G6PD	WT	61-150	>60	15.7
Recovery phase	Wild type G6PD	WT	61-150	>60	14
Febrile phase	Mutation G6PD	1311+93	61-150	>60	11.7
Critical phase	Mutation G6PD	1311+93	61-150	>60	11.1
Recovery phase	Mutation G6PD	1311+93	61-150	>60	12.1
Febrile phase	Mutation G6PD	1311+93	61-150	>60	13
Critical phase	Mutation G6PD	1311+93	61-150	>60	12.1
Recovery phase	Mutation G6PD	1311+93	61-150	>60	12.6
Febrile phase	Mutation G6PD	1311+93	61-150	>60	12.6
Critical phase	Mutation G6PD	1311+93	61-150	>60	11.8
Recovery phase	Mutation G6PD	1311+93	61-150	>60	12.1
Febrile phase	Mutation G6PD	Deletion of 638 of Intron 5	61-150	>60	15.3
Critical phase	Mutation G6PD	Deletion of 638 of Intron 5	61-150	>60	14.8
Recovery phase	Mutation G6PD	Deletion of 638 of Intron 5	61-150	>60	14.5
Febrile phase	Wild type G6PD	WT	61-150	>60	14.9
Critical phase	Wild type G6PD	WT	61-150	>60	14
Recovery phase	Wild type G6PD	WT	61-150	>60	14.3
Febrile phase	Mutation G6PD	Viangchan+1311+93	<60	10 to 60	13.1
Critical phase	Mutation G6PD	Viangchan+1311+93	<60	10 to 60	12.2
Recovery phase	Mutation G6PD	Viangchan+1311+93	<60	10 to 60	13.9
Febrile phase	Wild type G6PD	WT	61-150	>60	15.1
Critical phase	Wild type G6PD	WT	61-150	>60	14.8
Recovery phase	Wild type G6PD	WT	61-150	>60	15.5
Febrile phase	Wild type G6PD	WT	61-150	>60	13.1
Critical phase	Wild type G6PD	WT	61-150	>60	13.3
Recovery phase	Wild type G6PD	WT	61-150	>60	13.2
Febrile phase	Wild type G6PD	WT	61-150	>60	12.1
Critical phase	Wild type G6PD	WT	61-150	>60	13
Recovery phase	Wild type G6PD	WT	61-150	>60	12.1
Febrile phase	Wild type G6PD	WT	61-150	>60	13.5
Critical phase	Wild type G6PD	WT	61-150	>60	13.4
Recovery phase	Wild type G6PD	WT	61-150	>60	13.5
Febrile phase	Wild type G6PD	WT	61-150	>60	15
Critical phase	Wild type G6PD	WT	61-150	>60	15.2
Recovery phase	Wild type G6PD	WT	61-150	>60	14.9
Febrile phase	Mutation G6PD	1311+93	61-150	>60	15.7
Critical phase	Mutation G6PD	1311+93	61-150	>60	14.2
Recovery phase	Mutation G6PD	1311+93	61-150	>60	12.6
Febrile phase	Mutation G6PD	Deletion of 638 of Intron 5	61-150	>60	10.2
Critical phase	Mutation G6PD	Deletion of 638 of Intron 5	61-150	>60	9.6
Recovery phase	Mutation G6PD	Deletion of 638 of Intron 5	61-150	>60	10.4
Febrile phase	Mutation G6PD	Valladolid+1311+93	61-150	>60	14.4
Critical phase	Mutation G6PD	Valladolid+1311+93	61-150	>60	13.8
Recovery phase	Mutation G6PD	Valladolid+1311+93	61- 150	>60	11.9
Febrile phase	Wild type G6PD	WT	61-150	>60	16
Critical phase	Wild type G6PD	WT	61-150	>60	15.2
Recovery phase	Wild type G6PD	WT	61-150	>60	13.6
Febrile phase	Mutation G6PD	1311+93	61-150	>60	13.6
Critical phase	Mutation G6PD	1311+93	61-150	>60	11.8
Recovery phase	Mutation G6PD	1311+93	61-150	>60	10.9
Febrile phase	Wild type G6PD	WT	61-150	>60	13
Critical phase	Wild type G6PD	WT	61-150	>60	14
Recovery phase	Wild type G6PD	WT	61-150	>60	12.2
Febrile phase	Mutation G6PD	Chinese4	<60	10 to 60	14.3
Critical phase	Mutation G6PD	Chinese4	<60	10 to 60	13.4
Recovery phase	Mutation G6PD	Chinese4	<60	10 to 60	13.4
Febrile phase	Wild type G6PD	WT	61-150	>60	14.8
Critical phase	Wild type G6PD	WT	61-150	>60	13.9
Recovery phase	Wild type G6PD	WT	61-150	>60	14.4
Febrile phase	Wild type G6PD	WT	61-150	>60	15.5
Critical phase	Wild type G6PD	WT	61-150	>60	16
Recovery phase	Wild type G6PD	WT	61-150	>60	15.5
Febrile phase	Wild type G6PD	WT	61-150	>60	11.9
Critical phase	Wild type G6PD	WT	61-150	>60	13
Recovery phase	Wild type G6PD	WT	61-150	>60	12
Febrile phase	Mutation G6PD	1311+93	61-150	>60	12.4
Critical phase	Mutation G6PD	1311+93	61-150	>60	11.4
Recovery phase	Mutation G6PD	1311+93	61-150	>60	14
Febrile phase	Wild type G6PD	WT	61-150	>60	12.4
Critical phase	Wild type G6PD	WT	61-150	>60	12.2
Recovery phase	Wild type G6PD	WT	61-150	>60	12.7
Febrile phase	Mutation G6PD	Chinese4	<60	10 to 60	14.6
Critical phase	Mutation G6PD	Chinese4	<60	10 to 60	13.8
Recovery phase	Mutation G6PD	Chinese4	<60	10 to 60	13.4
Febrile phase	Mutation G6PD	1311+93	61-150	>60	13.4
Critical phase	Mutation G6PD	1311+93	61-150	>60	12.7
Recovery phase	Mutation G6PD	1311+93	61-150	>60	13.3
Febrile phase	Wild type G6PD	WT	61-150	>60	15.4
Critical phase	Wild type G6PD	WT	61-150	>60	15.4
Recovery phase	Wild type G6PD	WT	61-150	>60	16.5
Febrile phase	Mutation G6PD	Deletion of 638 of Intron 5	61-150	>60	13.2
Critical phase	Mutation G6PD	Deletion of 638 of Intron 5	61-150	>60	13
Recovery phase	Mutation G6PD	Deletion of 638 of Intron 5	61-150	>60	11.7
Febrile phase	Wild type G6PD	WT	61-150	>60	11.8
Critical phase	Wild type G6PD	WT	61-150	>60	14
Recovery phase	Wild type G6PD	WT	61-150	>60	11.7
Febrile phase	Mutation G6PD	1311+93	61-150	>60	13.7
Critical phase	Mutation G6PD	1311+93	61-150	>60	11.8
Recovery phase	Mutation G6PD	1311+93	61-150	>60	13.3
Febrile phase	Mutation G6PD	1311+93	61-150	>60	13.7
Critical phase	Mutation G6PD	1311+93	61-150	>60	13.2
Recovery phase	Mutation G6PD	1311+93	61-150	>60	13.1
Febrile phase	Wild type G6PD	WT	61-150	>60	15.5
Critical phase	Wild type G6PD	WT	61-150	>60	15
Recovery phase	Wild type G6PD	WT	61-150	>60	15.5
Febrile phase	Mutation G6PD	1311+93	61-150	>60	18.6
Critical phase	Mutation G6PD	1311+93	61-150	>60	13.7
Recovery phase	Mutation G6PD	1311+93	61-150	>60	14.3
Febrile phase	Mutation G6PD	1311+93	61-150	>60	17
Critical phase	Mutation G6PD	1311+93	61-150	>60	15.5
Recovery phase	Mutation G6PD	1311+93	61-150	>60	16.3
Febrile phase	Mutation G6PD	1311+93	61-150	>60	14.7
Critical phase	Mutation G6PD	1311+93	61-150	>60	11.3
Recovery phase	Mutation G6PD	1311+93	61-150	>60	12.3
Febrile phase	Wild type G6PD	WT	61-150	>60	14.6
Critical phase	Wild type G6PD	WT	61-150	>60	14.8
Recovery phase	Wild type G6PD	WT	61-150	>60	13.8
Febrile phase	Wild type G6PD	WT	61-150	>60	14.2
Critical phase	Wild type G6PD	WT	61-150	>60	15.8
Recovery phase	Wild type G6PD	WT	61-150	>60	14.5
Febrile phase	Wild type G6PD	WT	61-150	>60	15
Critical phase	Wild type G6PD	WT	61-150	>60	14.7
Recovery phase	Wild type G6PD	WT	61-150	>60	15.7
Febrile phase	Mutation G6PD	1311+93	61-150	>60	13.1
Critical phase	Mutation G6PD	1311+93	61-150	>60	11.8
Recovery phase	Mutation G6PD	1311+93	61-150	>60	12.8
Febrile phase	Wild type G6PD	WT	61-150	>60	11.9
Critical phase	Wild type G6PD	WT	61-150	>60	12.6
Recovery phase	Wild type G6PD	WT	61-150	>60	12.2
Febrile phase	Mutation G6PD	1311+93	61-150	>60	14.5
Critical phase	Mutation G6PD	1311+93	61-150	>60	13.3
Recovery phase	Mutation G6PD	1311+93	61-150	>60	14.7
Febrile phase	Mutation G6PD	Viangchan+1311+93	61-150	>60	11.4
Critical phase	Mutation G6PD	Viangchan+1311+93	61-150	>60	10.9
Recovery phase	Mutation G6PD	Viangchan+1311+93	61-150	>60	11.4
Febrile phase	Mutation G6PD	Deletion of 638 of Intron 5	61-150	>60	14.9
Critical phase	Mutation G6PD	Deletion of 638 of Intron 5	61-150	>60	14.6
Recovery phase	Mutation G6PD	Deletion of 638 of Intron 5	61-150	>60	12.9
Febrile phase	Wild type G6PD	WT	61-150	>60	14.2
Critical phase	Wild type G6PD	WT	61-150	>60	14.4
Recovery phase	Wild type G6PD	WT	61-150	>60	14.4
Febrile phase	Wild type G6PD	WT	61-150	>60	11.8
Critical phase	Wild type G6PD	WT	61-150	>60	11.4
Recovery phase	Wild type G6PD	WT	61-150	>60	9.3
Febrile phase	Mutation G6PD	1311+93	61-150	>60	14.1
Critical phase	Mutation G6PD	1311+93	61-150	>60	12.6
Recovery phase	Mutation G6PD	1311+93	61-150	>60	13.2
Febrile phase	Wild type G6PD	WT	61-150	>60	12.7
Critical phase	Wild type G6PD	WT	61-150	>60	13.9
Recovery phase	Wild type G6PD	WT	61-150	>60	12.4
Febrile phase	Mutation G6PD	Deletion of 638 of Intron 5	61-150	>60	13.3
Critical phase	Mutation G6PD	Deletion of 638 of Intron 5	61-150	>60	11.4
Recovery phase	Mutation G6PD	Deletion of 638 of Intron 5	61-150	>60	10.9
Febrile phase	Wild type G6PD	WT	61-150	>60	11.7
Critical phase	Wild type G6PD	WT	61-150	>60	12.2
Recovery phase	Wild type G6PD	WT	61-150	>60	11.8
Febrile phase	Mutation G6PD	Aures	61-150	>60	16.2
Critical phase	Mutation G6PD	Aures	61-150	>60	10.7
Recovery phase	Mutation G6PD	Aures	61-150	>60	10.1
Febrile phase	Mutation G6PD	1311+93	61-150	>60	16.1
Critical phase	Mutation G6PD	1311+93	61-150	>60	15.3
Recovery phase	Mutation G6PD	1311+93	61-150	>60	13.1
Febrile phase	Mutation G6PD	1311+93	61-150	>60	13.5
Critical phase	Mutation G6PD	1311+93	61-150	>60	14.5
Recovery phase	Mutation G6PD	1311+93	61-150	>60	14
Febrile phase	Mutation G6PD	1311+93	61-150	>60	15.6
Critical phase	Mutation G6PD	1311+93	61-150	>60	15
Recovery phase	Mutation G6PD	1311+93	61-150	>60	14.5
Febrile phase	Wild type G6PD	WT	61-150	>60	10
Critical phase	Wild type G6PD	WT	61-150	>60	9.6
Recovery phase	Wild type G6PD	WT	61-150	>60	9.6
Febrile phase	Wild type G6PD	WT	61-150	>60	11.9
Critical phase	Wild type G6PD	WT	61-150	>60	12.2
Recovery phase	Wild type G6PD	WT	61-150	>60	11.7
Febrile phase	Mutation G6PD	Deletion of 638 of Intron 5	61-150	>60	16.5
Critical phase	Mutation G6PD	Deletion of 638 of Intron 5	61-150	>60	15.5
Recovery phase	Mutation G6PD	Deletion of 638 of Intron 5	61-150	>60	16.1
Febrile phase	Wild type G6PD	WT	61-150	>60	13
Critical phase	Wild type G6PD	WT	61-150	>60	12.5
Recovery phase	Wild type G6PD	WT	61-150	>60	13
Febrile phase	Mutation G6PD	Deletion of 638 of Intron 5	61-150	>60	10.2
Critical phase	Mutation G6PD	Deletion of 638 of Intron 5	61-150	>60	11.8
Recovery phase	Mutation G6PD	Deletion of 638 of Intron 5	61-150	>60	10.2
Febrile phase	Wild type G6PD	WT	61-150	>60	16.4
Critical phase	Wild type G6PD	WT	61-150	>60	16.9
Recovery phase	Wild type G6PD	WT	61-150	>60	16.2
Febrile phase	Wild type G6PD	WT	61-150	>60	13.1
Critical phase	Wild type G6PD	WT	61-150	>60	14.1
Recovery phase	Wild type G6PD	WT	61-150	>60	13.3
Febrile phase	Mutation G6PD	Deletion of 638 of Intron 5	61-150	>60	14.1
Critical phase	Mutation G6PD	Deletion of 638 of Intron 5	61-150	>60	15
Recovery phase	Mutation G6PD	Deletion of 638 of Intron 5	61-150	>60	14
Febrile phase	Wild type G6PD	WT	61-150	>60	13.6
Critical phase	Wild type G6PD	WT	61-150	>60	13.7
Recovery phase	Wild type G6PD	WT	61-150	>60	13.8
Febrile phase	Wild type G6PD	WT	61-150	>60	15.1
Critical phase	Wild type G6PD	WT	61-150	>60	15.7
Recovery phase	Wild type G6PD	WT	61-150	>60	14.5
Febrile phase	Wild type G6PD	WT	61-150	>60	15.1
Critical phase	Wild type G6PD	WT	61-150	>60	16.2
Recovery phase	Wild type G6PD	WT	61-150	>60	14.9
Febrile phase	Wild type G6PD	WT	61-150	>60	11.8
Critical phase	Wild type G6PD	WT	61-150	>60	12.7
Recovery phase	Wild type G6PD	WT	61-150	>60	12.8
Febrile phase	Mutation G6PD	Viangchan+1311+93	61-150	>60	14.2
Critical phase	Mutation G6PD	Viangchan+1311+93	61-150	>60	11.7
Recovery phase	Mutation G6PD	Viangchan+1311+93	61-150	>60	10
Febrile phase	Mutation G6PD	Chinese4	<60	10 to 60	15.6
Critical phase	Mutation G6PD	Chinese4	<60	10 to 60	16.8
Recovery phase	Mutation G6PD	Chinese4	<60	10 to 60	15.2
Febrile phase	Mutation G6PD	1311+93	61-150	>60	13
Critical phase	Mutation G6PD	1311+93	61-150	>60	12.3
Recovery phase	Mutation G6PD	1311+93	61-150	>60	12.5
Febrile phase	Wild type G6PD	WT	61-150	>60	15.1
Critical phase	Wild type G6PD	WT	61-150	>60	14
Recovery phase	Wild type G6PD	WT	61-150	>60	13.2
Febrile phase	Wild type G6PD	WT	61-150	>60	12.6
Critical phase	Wild type G6PD	WT	61-150	>60	13.4
Recovery phase	Wild type G6PD	WT	61-150	>60	12.8
Febrile phase	Wild type G6PD	WT	61-150	>60	15.4
Critical phase	Wild type G6PD	WT	61-150	>60	14.9
Recovery phase	Wild type G6PD	WT	61-150	>60	13.6
Febrile phase	Wild type G6PD	WT	61-150	>60	14.5
Critical phase	Wild type G6PD	WT	61-150	>60	14.5
Recovery phase	Wild type G6PD	WT	61-150	>60	13
Febrile phase	Wild type G6PD	WT	61-150	>60	13.1
Critical phase	Wild type G6PD	WT	61-150	>60	15.4
Recovery phase	Wild type G6PD	WT	61-150	>60	13
Febrile phase	Mutation G6PD	1311+93	61-150	>60	15.2
Critical phase	Mutation G6PD	1311+93	61-150	>60	14
Recovery phase	Mutation G6PD	1311+93	61-150	>60	13.4
Febrile phase	Wild type G6PD	WT	61-150	>60	11
Critical phase	Wild type G6PD	WT	61-150	>60	12.1
Recovery phase	Wild type G6PD	WT	61-150	>60	10.5
Febrile phase	Mutation G6PD	Kaiping	<60	10 to 60	12.4
Critical phase	Mutation G6PD	Kaiping	<60	10 to 60	13.2
Recovery phase	Mutation G6PD	Kaiping	<60	10 to 60	12.8
Febrile phase	Wild type G6PD	WT	61-150	>60	9.8
Critical phase	Wild type G6PD	WT	61-150	>60	9.7
Recovery phase	Wild type G6PD	WT	61-150	>60	9.6
Febrile phase	Wild type G6PD	WT	61-150	>60	13.8
Critical phase	Wild type G6PD	WT	61-150	>60	14.3
Recovery phase	Wild type G6PD	WT	61-150	>60	12.9
Febrile phase	Mutation G6PD	Deletion of 638 of Intron 5 +1311+93	61-150	>60	9.1
Critical phase	Mutation G6PD	Deletion of 638 of Intron 5 +1311+93	61-150	>60	8
Recovery phase	Mutation G6PD	Deletion of 638 of Intron 5 +1311+93	61-150	>60	7.9
Febrile phase	Mutation G6PD	1311+93	61-150	>60	12.1
Critical phase	Mutation G6PD	1311+93	61-150	>60	13.7
Recovery phase	Mutation G6PD	1311+93	61-150	>60	12.4
Febrile phase	Wild type G6PD	WT	61-150	>60	15.9
Critical phase	Wild type G6PD	WT	61-150	>60	10.3
Recovery phase	Wild type G6PD	WT	61-150	>60	11.1
Febrile phase	Wild type G6PD	WT	61-150	>60	12.7
Critical phase	Wild type G6PD	WT	61-150	>60	12.6
Recovery phase	Wild type G6PD	WT	61-150	>60	11.7
Febrile phase	Wild type G6PD	WT	61-150	>60	10.2
Critical phase	Wild type G6PD	WT	61-150	>60	11
Recovery phase	Wild type G6PD	WT	61-150	>60	10.6
Febrile phase	Wild type G6PD	WT	61-150	>60	13.5
Critical phase	Wild type G6PD	WT	61-150	>60	16
Recovery phase	Wild type G6PD	WT	61-150	>60	14.5
Febrile phase	Wild type G6PD	WT	61-150	>60	12.6
Critical phase	Wild type G6PD	WT	61-150	>60	14
Recovery phase	Wild type G6PD	WT	61-150	>60	13
Febrile phase	Wild type G6PD	WT	61-150	>60	11.5
Critical phase	Wild type G6PD	WT	61-150	>60	13.1
Recovery phase	Wild type G6PD	WT	61-150	>60	11.4
Febrile phase	Wild type G6PD	WT	61-150	>60	13.1
Critical phase	Wild type G6PD	WT	61-150	>60	12.5
Recovery phase	Wild type G6PD	WT	61-150	>60	11
Febrile phase	Mutation G6PD	Viangchan+1311+93	61-150	>60	12.4
Critical phase	Mutation G6PD	Viangchan+1311+93	61-150	>60	13.3
Recovery phase	Mutation G6PD	Viangchan+1311+93	61-150	>60	13.1
Febrile phase	Wild type G6PD	WT	61-150	>60	12.5
Critical phase	Wild type G6PD	WT	61-150	>60	13.2
Recovery phase	Wild type G6PD	WT	61-150	>60	12.2
Febrile phase	Wild type G6PD	WT	61-150	>60	7.6
Critical phase	Wild type G6PD	WT	61-150	>60	8.3
Recovery phase	Wild type G6PD	WT	61-150	>60	9.2
Febrile phase	Mutation G6PD	1311+93	61-150	>60	9.8
Critical phase	Mutation G6PD	1311+93	61-150	>60	11.3
Recovery phase	Mutation G6PD	1311+93	61-150	>60	9.6
Febrile phase	Wild type G6PD	WT	61-150	>60	14
Critical phase	Wild type G6PD	WT	61-150	>60	11.4
Recovery phase	Wild type G6PD	WT	61-150	>60	11.1
Febrile phase	Wild type G6PD	WT	61-150	>60	14.3
Critical phase	Wild type G6PD	WT	61-150	>60	14.8
Recovery phase	Wild type G6PD	WT	61-150	>60	14.3
Febrile phase	Wild type G6PD	WT	61-150	>60	14.7
Critical phase	Wild type G6PD	WT	61-150	>60	15.6
Recovery phase	Wild type G6PD	WT	61-150	>60	15.1
Febrile phase	Mutation G6PD	1311+93	61-150	>60	11.6
Critical phase	Mutation G6PD	1311+93	61-150	>60	12.5
Recovery phase	Mutation G6PD	1311+93	61-150	>60	11.2
Febrile phase	Mutation G6PD	Viangchan+1311+93	<60	10 to 60	14.5
Critical phase	Mutation G6PD	Viangchan+1311+93	<60	10 to 60	12.7
Recovery phase	Mutation G6PD	Viangchan+1311+93	<60	10 to 60	12.5
Febrile phase	Mutation G6PD	Mahidol	61-150	>60	16.2
Critical phase	Mutation G6PD	Mahidol	61-150	>60	16
Recovery phase	Mutation G6PD	Mahidol	61-150	>60	15.2
Febrile phase	Mutation G6PD	1311+93	61-150	>60	14.8
Critical phase	Mutation G6PD	1311+93	61-150	>60	14.1
Recovery phase	Mutation G6PD	1311+93	61-150	>60	13.7
Febrile phase	Mutation G6PD	Viangchan+1311+93	<60	10 to 60	13.2
Critical phase	Mutation G6PD	Viangchan+1311+93	<60	10 to 60	12.1
Recovery phase	Mutation G6PD	Viangchan+1311+93	<60	10 to 60	14
Febrile phase	Mutation G6PD	Viangchan+Chinese 5_1311_93	<60	10 to 60	12.6
Critical phase	Mutation G6PD	Viangchan+Chinese 5_1311_93	<60	10 to 60	11.9
Recovery phase	Mutation G6PD	Viangchan+Chinese 5_1311_93	<60	10 to 60	10.8
Febrile phase	Wild type G6PD	WT	61-150	>60	12.4
Critical phase	Wild type G6PD	WT	61-150	>60	11.5
Recovery phase	Wild type G6PD	WT	61-150	>60	12
Febrile phase	Wild type G6PD	WT	61-150	>60	14.5
Critical phase	Wild type G6PD	WT	61-150	>60	14.7
Recovery phase	Wild type G6PD	WT	61-150	>60	14
Febrile phase	Mutation G6PD	1311+93	61-150	>60	14.4
Critical phase	Mutation G6PD	1311+93	61-150	>60	13.4
Recovery phase	Mutation G6PD	1311+93	61-150	>60	14.1
Febrile phase	Mutation G6PD	1311+93	61-150	>60	14.1
Critical phase	Mutation G6PD	1311+93	61-150	>60	12.4
Recovery phase	Mutation G6PD	1311+93	61-150	>60	11.2
Febrile phase	Mutation G6PD	1311+93	61-150	>60	14.5
Critical phase	Mutation G6PD	1311+93	61-150	>60	12.8
Recovery phase	Mutation G6PD	1311+93	61-150	>60	13.7
Febrile phase	Wild type G6PD	WT	61-150	>60	8.9
Critical phase	Wild type G6PD	WT	61-150	>60	9.4
Recovery phase	Wild type G6PD	WT	61-150	>60	10.3
Febrile phase	Wild type G6PD	WT	61-150	>60	14.4
Critical phase	Wild type G6PD	WT	61-150	>60	14.7
Recovery phase	Wild type G6PD	WT	61-150	>60	13.3
Febrile phase	Mutation G6PD	1311+93	61-150	>60	14.2
Critical phase	Mutation G6PD	1311+93	61-150	>60	15.8
Recovery phase	Mutation G6PD	1311+93	61-150	>60	14.6
Febrile phase	Wild type G6PD	WT	61-150	>60	10.8
Critical phase	Wild type G6PD	WT	61-150	>60	10.3
Recovery phase	Wild type G6PD	WT	61-150	>60	11.1
Febrile phase	Mutation G6PD	1311+93	61-150	>60	14.6
Critical phase	Mutation G6PD	1311+93	61-150	>60	13.9
Recovery phase	Mutation G6PD	1311+93	61-150	>60	14.8
Febrile phase	Mutation G6PD	1311+93	61-150	>60	11.6
Critical phase	Mutation G6PD	1311+93	61-150	>60	11.5
Recovery phase	Mutation G6PD	1311+93	61-150	>60	10.6
Febrile phase	Mutation G6PD	1311+93	61-150	>60	14.4
Critical phase	Mutation G6PD	1311+93	61-150	>60	13.5
Recovery phase	Mutation G6PD	1311+93	61-150	>60	13.4
Febrile phase	Wild type G6PD	WT	61-150	>60	11.9
Critical phase	Wild type G6PD	WT	61-150	>60	12.9
Recovery phase	Wild type G6PD	WT	61-150	>60	11.9
Febrile phase	Mutation G6PD	Canton	<60	<10	15
Critical phase	Mutation G6PD	Canton	<60	<10	13.7
Recovery phase	Mutation G6PD	Canton	<60	<10	12.7
Febrile phase	Mutation G6PD	Viangchan+1311+93	<60	<10	14.7
Critical phase	Mutation G6PD	Viangchan+1311+93	<60	<10	14.4
Recovery phase	Mutation G6PD	Viangchan+1311+93	<60	<10	13.6
Febrile phase	Mutation G6PD	1311+93	61-150	>60	17.3
Critical phase	Mutation G6PD	1311+93	61-150	>60	16.2
Recovery phase	Mutation G6PD	1311+93	61-150	>60	16
Febrile phase	Wild type G6PD	WT	61-150	>60	14.3
Critical phase	Wild type G6PD	WT	61-150	>60	15.4
Recovery phase	Wild type G6PD	WT	61-150	>60	15.1
Febrile phase	Mutation G6PD	Deletion of 638 of Intron 5	61-150	>60	12.9
Critical phase	Mutation G6PD	Deletion of 638 of Intron 5	61-150	>60	12.5
Recovery phase	Mutation G6PD	Deletion of 638 of Intron 5	61-150	>60	11.8
Febrile phase	Wild type G6PD	WT	61-150	>60	13.6
Critical phase	Wild type G6PD	WT	61-150	>60	14
Recovery phase	Wild type G6PD	WT	61-150	>60	13
Febrile phase	Wild type G6PD	WT	61-150	>60	14.2
Critical phase	Wild type G6PD	WT	61-150	>60	15.3
Recovery phase	Wild type G6PD	WT	61-150	>60	14.7
Febrile phase	Wild type G6PD	WT	61-150	>60	14.2
Critical phase	Wild type G6PD	WT	61-150	>60	14.7
Recovery phase	Wild type G6PD	WT	61-150	>60	14.3
Febrile phase	Wild type G6PD	WT	61-150	>60	12.7
Critical phase	Wild type G6PD	WT	61-150	>60	13.8
Recovery phase	Wild type G6PD	WT	61-150	>60	12.1
Febrile phase	Wild type G6PD	WT	61-150	>60	15.3
Critical phase	Wild type G6PD	WT	61-150	>60	15.7
Recovery phase	Wild type G6PD	WT	61-150	>60	14.4
Febrile phase	Wild type G6PD	WT	61-150	>60	9.4
Critical phase	Wild type G6PD	WT	61-150	>60	10.5
Recovery phase	Wild type G6PD	WT	61-150	>60	9.8
Febrile phase	Mutation G6PD	1311+93	61-150	>60	12.2
Critical phase	Mutation G6PD	1311+93	61-150	>60	11.8
Recovery phase	Mutation G6PD	1311+93	61-150	>60	11.2
Febrile phase	Mutation G6PD	Viangchan+1311+93	61-150	>60	11.9
Critical phase	Mutation G6PD	Viangchan+1311+93	61-150	>60	9.8
Recovery phase	Mutation G6PD	Viangchan+1311+93	61-150	>60	9.8
Febrile phase	Mutation G6PD	Mahidol	<60	10 to 60	13.5
Critical phase	Mutation G6PD	Mahidol	<60	10 to 60	13.4
Recovery phase	Mutation G6PD	Mahidol	<60	10 to 60	11.4
Febrile phase	Wild type G6PD	WT	61-150	>60	14.5
Critical phase	Wild type G6PD	WT	61-150	>60	15
Recovery phase	Wild type G6PD	WT	61-150	>60	14.4
Febrile phase	Wild type G6PD	WT	61-150	>60	15.4
Critical phase	Wild type G6PD	WT	61-150	>60	15.8
Recovery phase	Wild type G6PD	WT	61-150	>60	14.6
Febrile phase	Mutation G6PD	1311+93	61-150	>60	12
Critical phase	Mutation G6PD	1311+93	61-150	>60	11.6
Recovery phase	Mutation G6PD	1311+93	61-150	>60	12.5
Febrile phase	Wild type G6PD	WT	61-150	>60	11
Critical phase	Wild type G6PD	WT	61-150	>60	11.8
Recovery phase	Wild type G6PD	WT	61-150	>60	11
Febrile phase	Wild type G6PD	WT	61-150	>60	12
Critical phase	Wild type G6PD	WT	61-150	>60	13
Recovery phase	Wild type G6PD	WT	61-150	>60	12.7
Febrile phase	Mutation G6PD	1311+93	61-150	>60	14
Critical phase	Mutation G6PD	1311+93	61-150	>60	12.3
Recovery phase	Mutation G6PD	1311+93	61-150	>60	12.4
Febrile phase	Mutation G6PD	Deletion of 638 of Intron 5 +1311+93	61-150	>60	14
Critical phase	Mutation G6PD	Deletion of 638 of Intron 5 +1311+93	61-150	>60	13.7
Recovery phase	Mutation G6PD	Deletion of 638 of Intron 5 +1311+93	61-150	>60	14.1
Febrile phase	Mutation G6PD	1311+93	61-150	>60	15
Critical phase	Mutation G6PD	1311+93	61-150	>60	14.7
Recovery phase	Mutation G6PD	1311+93	61-150	>60	14.4
Febrile phase	Wild type G6PD	WT	61-150	>60	12.1
Critical phase	Wild type G6PD	WT	61-150	>60	13.3
Recovery phase	Wild type G6PD	WT	61-150	>60	12.3
Febrile phase	Wild type G6PD	WT	61-150	>60	15.5
Critical phase	Wild type G6PD	WT	61-150	>60	15.9
Recovery phase	Wild type G6PD	WT	61-150	>60	17.2
Febrile phase	Wild type G6PD	WT	61-150	>60	15.6
Critical phase	Wild type G6PD	WT	61-150	>60	16.2
Recovery phase	Wild type G6PD	WT	61-150	>60	15.8
Febrile phase	Wild type G6PD	WT	61-150	>60	13.7
Critical phase	Wild type G6PD	WT	61-150	>60	14.8
Recovery phase	Wild type G6PD	WT	61-150	>60	13.5
Febrile phase	Wild type G6PD	WT	61-150	>60	11.4
Critical phase	Wild type G6PD	WT	61-150	>60	11.6
Recovery phase	Wild type G6PD	WT	61-150	>60	12.2
Febrile phase	Wild type G6PD	WT	61-150	>60	14.5
Critical phase	Wild type G6PD	WT	61-150	>60	15.7
Recovery phase	Wild type G6PD	WT	61-150	>60	15
Febrile phase	Wild type G6PD	WT	61-150	>60	12.3
Critical phase	Wild type G6PD	WT	61-150	>60	13.9
Recovery phase	Wild type G6PD	WT	61-150	>60	12.2
Febrile phase	Wild type G6PD	WT	61-150	>60	12.3
Critical phase	Wild type G6PD	WT	61-150	>60	14
Recovery phase	Wild type G6PD	WT	61-150	>60	12.6
Febrile phase	Mutation G6PD	1311+93	61-150	>60	14
Critical phase	Mutation G6PD	1311+93	61-150	>60	13.1
Recovery phase	Mutation G6PD	1311+93	61-150	>60	13
Febrile phase	Mutation G6PD	1311+93	61-150	>60	13.2
Critical phase	Mutation G6PD	1311+93	61-150	>60	13.1
Recovery phase	Mutation G6PD	1311+93	61-150	>60	13.2
Febrile phase	Mutation G6PD	Viangchan+1311+93	<60	10 to 60	15.2
Critical phase	Mutation G6PD	Viangchan+1311+93	<60	10 to 60	14.7
Recovery phase	Mutation G6PD	Viangchan+1311+93	<60	10 to 60	16.2
Febrile phase	Mutation G6PD	1311+93	61-150	>60	17.6
Critical phase	Mutation G6PD	1311+93	61-150	>60	16
Recovery phase	Mutation G6PD	1311+93	61-150	>60	15.7
Febrile phase	Mutation G6PD	1311+93	<60	10 to 60	14
Critical phase	Mutation G6PD	1311+93	<60	10 to 60	13
Recovery phase	Mutation G6PD	1311+93	<60	10 to 60	12.8
Febrile phase	Mutation G6PD	Viangchan+1311+93	61-150	>60	14.2
Critical phase	Mutation G6PD	Viangchan+1311+93	61-150	>60	13.2
Recovery phase	Mutation G6PD	Viangchan+1311+93	61-150	>60	12.8
Febrile phase	Wild type G6PD	WT	61-150	>60	11.7
Critical phase	Wild type G6PD	WT	61-150	>60	11.4
Recovery phase	Wild type G6PD	WT	61-150	>60	11.9
Febrile phase	Wild type G6PD	WT	61-150	>60	11
Critical phase	Wild type G6PD	WT	61-150	>60	12.4
Recovery phase	Wild type G6PD	WT	61-150	>60	11.6
Febrile phase	Mutation G6PD	Viangchan+1311+93	61-150	>60	15.1
Critical phase	Mutation G6PD	Viangchan+1311+93	61-150	>60	13.6
Recovery phase	Mutation G6PD	Viangchan+1311+93	61-150	>60	14.1
Febrile phase	Wild type G6PD	WT	61-150	>60	17.1
Critical phase	Wild type G6PD	WT	61-150	>60	17.4
Recovery phase	Wild type G6PD	WT	61-150	>60	16.4
Febrile phase	Mutation G6PD	Viangchan+1311+93	<60	<10	12.9
Critical phase	Mutation G6PD	Viangchan+1311+93	<60	<10	12.3
Recovery phase	Mutation G6PD	Viangchan+1311+93	<60	<10	12.3
Febrile phase	Wild type G6PD	WT	61-150	>60	12
Critical phase	Wild type G6PD	WT	61-150	>60	12.2
Recovery phase	Wild type G6PD	WT	61-150	>60	13.2
Febrile phase	Wild type G6PD	WT	61-150	>60	12.2
Critical phase	Wild type G6PD	WT	61-150	>60	13.9
Recovery phase	Wild type G6PD	WT	61-150	>60	13
Febrile phase	Wild type G6PD	WT	61-150	>60	13
Critical phase	Wild type G6PD	WT	61-150	>60	14.2
Recovery phase	Wild type G6PD	WT	61-150	>60	14.1
Febrile phase	Wild type G6PD	WT	61-150	>60	15.8
Critical phase	Wild type G6PD	WT	61-150	>60	16.4
Recovery phase	Wild type G6PD	WT	61-150	>60	16.5
Febrile phase	Wild type G6PD	WT	61-150	>60	14.1
Critical phase	Wild type G6PD	WT	61-150	>60	17.7
Recovery phase	Wild type G6PD	WT	61-150	>60	13.6
Febrile phase	Wild type G6PD	WT	61-150	>60	14.7
Critical phase	Wild type G6PD	WT	61-150	>60	15.2
Recovery phase	Wild type G6PD	WT	61-150	>60	14.2
Febrile phase	Wild type G6PD	WT	61-150	>60	15.6
Critical phase	Wild type G6PD	WT	61-150	>60	16.3
Recovery phase	Wild type G6PD	WT	61-150	>60	15.2
Febrile phase	Wild type G6PD	WT	61-150	>60	13.7
Critical phase	Wild type G6PD	WT	61-150	>60	14
Recovery phase	Wild type G6PD	WT	61-150	>60	13.8
Febrile phase	Mutation G6PD	1311+93	61-150	>60	12.2
Critical phase	Mutation G6PD	1311+93	61-150	>60	13.7
Recovery phase	Mutation G6PD	1311+93	61-150	>60	13.2
Febrile phase	Wild type G6PD	WT	61-150	>60	14.6
Critical phase	Wild type G6PD	WT	61-150	>60	15.2
Recovery phase	Wild type G6PD	WT	61-150	>60	14.3
Febrile phase	Wild type G6PD	WT	61-150	>60	13.2
Critical phase	Wild type G6PD	WT	61-150	>60	15.7
Recovery phase	Wild type G6PD	WT	61-150	>60	13.8
Febrile phase	Wild type G6PD	WT	61-150	>60	10.9
Critical phase	Wild type G6PD	WT	61-150	>60	12.6
Recovery phase	Wild type G6PD	WT	61-150	>60	10.6
Febrile phase	Mutation G6PD	1311+93	<60	10 to 60	14.3
Critical phase	Mutation G6PD	1311+93	<60	10 to 60	13.7
Recovery phase	Mutation G6PD	1311+93	<60	10 to 60	14.8
Febrile phase	Wild type G6PD	WT	61-150	>60	13.3
Critical phase	Wild type G6PD	WT	61-150	>60	14.1
Recovery phase	Wild type G6PD	WT	61-150	>60	13.1
Febrile phase	Wild type G6PD	WT	61-150	>60	8.9
Critical phase	Wild type G6PD	WT	61-150	>60	10.3
Recovery phase	Wild type G6PD	WT	61-150	>60	9.4
Febrile phase	Wild type G6PD	WT	61-150	>60	12.5
Critical phase	Wild type G6PD	WT	61-150	>60	18.3
Recovery phase	Wild type G6PD	WT	61-150	>60	16.9
Febrile phase	Wild type G6PD	WT	61-150	>60	14.5
Critical phase	Wild type G6PD	WT	61-150	>60	14.7
Recovery phase	Wild type G6PD	WT	61-150	>60	15
Febrile phase	Wild type G6PD	WT	61-150	>60	12.8
Critical phase	Wild type G6PD	WT	61-150	>60	13.6
Recovery phase	Wild type G6PD	WT	61-150	>60	13.4
Febrile phase	Mutation G6PD	1311+93	61-150	>60	15.5
Critical phase	Mutation G6PD	1311+93	61-150	>60	15.9
Recovery phase	Mutation G6PD	1311+93	61-150	>60	14.6
Febrile phase	Mutation G6PD	1311+93	61-150	>60	13.7
Critical phase	Mutation G6PD	1311+93	61-150	>60	12.7
Recovery phase	Mutation G6PD	1311+93	61-150	>60	12.9
Febrile phase	Mutation G6PD	1311+93	61-150	>60	12.1
Critical phase	Mutation G6PD	1311+93	61-150	>60	12.5
Recovery phase	Mutation G6PD	1311+93	61-150	>60	11.4
Febrile phase	Mutation G6PD	Viangchan+1311+93	61-150	>60	12.4
Critical phase	Mutation G6PD	Viangchan+1311+93	61-150	>60	12.3
Recovery phase	Mutation G6PD	Viangchan+1311+93	61-150	>60	12.6
Febrile phase	Mutation G6PD	1311+93	61-150	>60	11.5
Critical phase	Mutation G6PD	1311+93	61-150	>60	11.6
Recovery phase	Mutation G6PD	1311+93	61-150	>60	12.5
Febrile phase	Wild type G6PD	WT	61-150	>60	15
Critical phase	Wild type G6PD	WT	61-150	>60	15.5
Recovery phase	Wild type G6PD	WT	61-150	>60	15.4
Febrile phase	Wild type G6PD	WT	61-150	>60	14.3
Critical phase	Wild type G6PD	WT	61-150	>60	15.4
Recovery phase	Wild type G6PD	WT	61-150	>60	13.8
Febrile phase	Wild type G6PD	WT	61-150	>60	15.2
Critical phase	Wild type G6PD	WT	61-150	>60	16.1
Recovery phase	Wild type G6PD	WT	61-150	>60	15.1
Febrile phase	Wild type G6PD	WT	61-150	>60	12
Critical phase	Wild type G6PD	WT	61-150	>60	13.1
Recovery phase	Wild type G6PD	WT	61-150	>60	12.5
Febrile phase	Wild type G6PD	WT	61-150	>60	13.9
Critical phase	Wild type G6PD	WT	61-150	>60	14.2
Recovery phase	Wild type G6PD	WT	61-150	>60	12.8
Febrile phase	Wild type G6PD	WT	61-150	>60	13.2
Critical phase	Wild type G6PD	WT	61-150	>60	14
Recovery phase	Wild type G6PD	WT	61-150	>60	13
Febrile phase	Mutation G6PD	Viangchan+1311+93	61-150	>60	15.8
Critical phase	Mutation G6PD	Viangchan+1311+93	61-150	>60	13.2
Recovery phase	Mutation G6PD	Viangchan+1311+93	61-150	>60	14.2
Febrile phase	Wild type G6PD	WT	61-150	>60	14.8
Critical phase	Wild type G6PD	WT	61-150	>60	15.8
Recovery phase	Wild type G6PD	WT	61-150	>60	14.4
Febrile phase	Wild type G6PD	WT	61-150	>60	13.9
Critical phase	Wild type G6PD	WT	61-150	>60	13.2
Recovery phase	Wild type G6PD	WT	61-150	>60	12.9
Febrile phase	Wild type G6PD	WT	61-150	>60	13.9
Critical phase	Wild type G6PD	WT	61-150	>60	16
Recovery phase	Wild type G6PD	WT	61-150	>60	15.1
Febrile phase	Wild type G6PD	WT	61-150	>60	13.2
Critical phase	Wild type G6PD	WT	61-150	>60	15.5
Recovery phase	Wild type G6PD	WT	61-150	>60	12.6
Febrile phase	Mutation G6PD	Canton	<60	10 to 60	13.4
Critical phase	Mutation G6PD	Canton	<60	10 to 60	13.2
Recovery phase	Mutation G6PD	Canton	<60	10 to 60	13.6
Febrile phase	Mutation G6PD	Vanua Lava	<60	10 to 60	13.8
Critical phase	Mutation G6PD	Vanua Lava	<60	10 to 60	13.4
Recovery phase	Mutation G6PD	Vanua Lava	<60	10 to 60	12.8
Febrile phase	Wild type G6PD	WT	61-150	>60	14.6
Critical phase	Wild type G6PD	WT	61-150	>60	15.3
Recovery phase	Wild type G6PD	WT	61-150	>60	14.1

## Sheet: Figure 4A
Thermal stability assay
	Wild-type									G6PD Viangchan									G6PD Chinese-5									G6PD Viangchan + Chinese-5									G6PD Phaya Thai
	0 µM NADP+			10 µM NADP+			100 µM NADP+			0 µM NADP+			10 µM NADP+			100 µM NADP+			0 µM NADP+			10 µM NADP+			100 µM NADP+			0 µM NADP+			10 µM NADP+			100 µM NADP+			0 µM NADP+			10 µM NADP+			100 µM NADP+
Temperature (˚C)	WT	WT	WT	WT+10	WT+10	WT+10	WT+100	WT+100	WT+100	VI	VI	VI	VI+10	VI+10	VI+10	VI+100	VI+100	VI+100	C5	C5	C5	C5+10	C5+10	C5+10	C5+100	C5+100	C5+100	C5+VI	C5+VI	C5+VI	C5+VI+10	C5+VI+10	C5+VI+10	C5+VI+100	C5+VI+100	C5+VI+100	T1439C	T1439C	T1439C	T1439C+10	T1439C+10	T1439C+10	T1439C+100	T1439C+100	T1439C+100
20	0	0	0	0	0	0	0	0	0	0	0	0	0	0	0	0	0	0	0	0	0	0	0	0	0	0	0	0	0	0	0	0	0	0	0	0	0	0	0	0	0	0	0	0	0
21	0	0	0	0	0	0	0	0	0	0	0	0	0	0	0	0	0	0	0	0	0	0	0	0	0	0	0	0	0	0	0	0	0	0	0	0	0	0	0	0	0	0	0	0	0
22	0	0	0	0	0	0	0	0	0	0	0	0	0	0	0	0	0	0	0	0	0	0	0	0	0	0	0	0	0	0	0	0	0	0	0	0	0	0	0	0	0	0	0	0	0
23	0	0	0	0	0	0	0	0	0	0	0	0	0	0	0	0	0	0	0	0	0	0	0	0	0.05	0.05	0.05	0	0	0	0	0	0	0	0	0	0	0	0	0	0	0	0	0	0
24	0	0	0	0	0	0	0	0	0	0	0	0	0	0	0	0	0	0	0	0	0	0	0	0	0.05	0.05	0.05	0	0	0	0	0	0	0	0	0	0	0	0	0	0	0	0	0	0
25	0	0	0	0	0	0	0	0	0	0	0	0	0	0	0	0	0	0	0	0	0	0	0	0	0.05	0.05	0.05	0.05	0.05	0.05	0	0	0	0	0	0	0	0	0	0	0	0	0	0	0
26	0	0	0	0	0	0	0	0	0	0	0	0	0	0	0	0	0	0	0	0	0	0	0	0	0.05	0.05	0.05	0.05	0.05	0.05	0	0	0	0	0	0	0	0	0	0	0	0	0	0	0
27	0	0	0	0	0	0	0	0	0	0	0	0	0	0	0	0	0	0	0	0	0	0	0	0	0.05	0.05	0.05	0.05	0.05	0.05	0	0	0	0	0	0	0	0	0	0	0	0	0	0	0
28	0	0	0	0	0	0	0	0	0	0	0	0	0	0	0	0	0	0	0.05	0.05	0.05	0	0	0	0.05	0.05	0.05	0.05	0.05	0.05	0	0	0	0	0	0	0	0	0	0	0	0	0	0	0
29	0	0	0	0	0	0	0	0	0	0	0	0	0	0	0	0	0	0	0.05	0.05	0.05	0	0	0	0.05	0.05	0.05	0.05	0.05	0.05	0.1	0.1	0.1	0	0	0	0	0	0	0	0	0	0	0	0
30	0	0	0	0	0	0	0	0	0	0	0	0	0	0	0	0	0	0	0.05	0.05	0.05	0	0	0	0.05	0.05	0.05	0.05	0.05	0.05	0.1	0.1	0.1	0	0	0	0	0	0	0	0	0	0	0	0
31	0	0	0	0	0	0	0	0	0	0	0	0	0	0	0	0	0	0	0.05	0.05	0.05	0	0	0	0.05	0.05	0.05	0.05	0.05	0.05	0.1	0.1	0.1	0	0	0	0	0	0	0	0	0	0	0	0
32	0	0	0	0	0	0	0	0	0	0	0	0	0	0	0	0	0	0	0.05	0.05	0.05	0.05	0.05	0.05	0.05	0.05	0.05	0.1	0.1	0.1	0.1	0.1	0.1	0	0	0	0	0	0	0	0	0	0	0	0
33	0	0	0	0	0	0	0	0	0	0	0	0	0	0	0	0	0	0	0.05	0.05	0.05	0.05	0.05	0.05	0.05	0.05	0.05	0.1	0.1	0.1	0.1	0.1	0.1	0.1	0.1	0.1	0	0	0	0	0	0	0	0	0
34	0	0	0	0	0	0	0	0	0	0	0	0	0	0	0	0	0	0	0.05	0.05	0.05	0.05	0.05	0.05	0.05	0.05	0.05	0.1	0.1	0.1	0.1	0.1	0.1	0.1	0.1	0.1	0	0	0	0	0	0	0	0	0
35.02	0	0	0	0	0	0	0	0	0	0.05	0.05	0.05	0	0	0	0	0	0	0.05	0.05	0.05	0.05	0.05	0.05	0.05	0.05	0.05	0.1	0.1	0.1	0.1	0.1	0.1	0.1	0.1	0.1	0	0	0	0	0	0	0	0	0
35.12	0	0	0	0	0	0	0	0	0	0.05	0.05	0.05	0	0	0	0	0	0	0.05	0.05	0.05	0.05	0.05	0.05	0.05	0.05	0.05	0.1	0.1	0.1	0.1	0.1	0.1	0.1	0.1	0.1	0	0	0	0	0	0	0	0	0
35.22	0	0	0	0	0	0	0	0	0	0.05	0.05	0.05	0	0	0	0	0	0	0.05	0.05	0.05	0.05	0.05	0.05	0.05	0.05	0.05	0.1	0.1	0.1	0.1	0.1	0.1	0.1	0.1	0.1	0	0	0	0	0	0	0	0	0
35.31	0	0	0	0	0	0	0	0	0	0.05	0.05	0.05	0	0	0	0	0	0	0.05	0.05	0.05	0.05	0.05	0.05	0.05	0.05	0.05	0.1	0.1	0.1	0.1	0.1	0.1	0.1	0.1	0.1	0	0	0	0	0	0	0	0	0
35.41	0	0	0	0	0	0	0	0	0	0.05	0.05	0.05	0	0	0	0	0	0	0.05	0.05	0.05	0.05	0.05	0.05	0.05	0.05	0.05	0.1	0.1	0.1	0.1	0.1	0.1	0.1	0.1	0.1	0	0	0	0	0	0	0	0	0
35.51	0	0	0	0	0	0	0	0	0	0.05	0.05	0.05	0	0	0	0	0	0	0.05	0.05	0.05	0.05	0.05	0.05	0.05	0.05	0.05	0.1	0.1	0.1	0.1	0.1	0.1	0.1	0.1	0.1	0	0	0	0	0	0	0	0	0
35.61	0	0	0	0	0	0	0	0	0	0.05	0.05	0.05	0	0	0	0	0	0	0.05	0.05	0.05	0.05	0.05	0.05	0.05	0.05	0.05	0.115506	0.112135	0.107004	0.1	0.1	0.1	0.1	0.1	0.1	0	0	0	0	0	0	0	0	0
35.7	0	0	0	0	0	0	0	0	0	0.05	0.05	0.05	0	0	0	0	0	0	0.05	0.05	0.05	0.05	0.05	0.05	0.05	0.05	0.05	0.126582	0.122888	0.11284	0.1	0.1	0.1	0.1	0.1	0.1	0	0	0	0	0	0	0	0	0
35.84	0	0	0	0	0	0	0	0	0	0.05	0.05	0.05	0	0	0	0	0	0	0.05	0.05	0.05	0.05	0.05	0.05	0.05	0.05	0.05	0.140823	0.129032	0.122568	0.1	0.1	0.1	0.1	0.1	0.1	0	0	0	0	0	0	0	0	0
35.94	0	0	0	0	0	0	0	0	0	0.05	0.05	0.05	0	0	0	0	0	0	0.05	0.05	0.05	0.05	0.05	0.05	0.05	0.05	0.05	0.142405	0.138249	0.13035	0.1	0.1	0.1	0.1	0.1	0.1	0	0	0	0	0	0	0	0	0
36.03	0	0	0	0	0	0	0	0	0	0.05	0.05	0.05	0	0	0	0	0	0	0.05	0.05	0.05	0.05	0.05	0.05	0.05	0.05	0.05	0.148734	0.150538	0.136187	0.1	0.1	0.1	0.1	0.1	0.1	0	0	0	0	0	0	0	0	0
36.09	0	0	0	0	0	0	0	0	0	0.05	0.05	0.05	0	0	0	0	0	0	0.05	0.05	0.05	0.05	0.05	0.05	0.05	0.05	0.05	0.167722	0.159754	0.155642	0.1	0.1	0.1	0.1	0.1	0.1	0	0	0	0	0	0	0	0	0
36.22	0	0	0	0	0	0	0	0	0	0.05	0.05	0.05	0	0	0	0	0	0	0.05	0.05	0.05	0.05	0.05	0.05	0.05	0.05	0.05	0.172468	0.168971	0.171206	0.1	0.1	0.1	0.1	0.1	0.1	0	0	0	0	0	0	0	0	0
36.32	0	0	0	0	0	0	0	0	0	0.05	0.05	0.05	0	0	0	0	0	0	0.05	0.05	0.05	0.05	0.05	0.05	0.05	0.05	0.05	0.175633	0.170507	0.182879	0.1	0.1	0.1	0.1	0.1	0.1	0	0	0	0	0	0	0	0	0
36.42	0	0	0	0	0	0	0	0	0	0.05	0.05	0.05	0	0	0	0	0	0	0.05	0.05	0.05	0.05	0.05	0.05	0.05	0.05	0.05	0.189873	0.185868	0.180934	0.1	0.1	0.1	0.1	0.1	0.1	0	0	0	0	0	0	0	0	0
36.51	0	0	0	0	0	0	0	0	0	0.1	0.1	0.1	0	0	0	0	0	0	0.05	0.05	0.05	0.05	0.05	0.05	0.05	0.05	0.05	0.197785	0.192012	0.196498	0.1	0.1	0.1	0.1	0.1	0.1	0	0	0	0	0	0	0	0	0
36.61	0	0	0	0	0	0	0	0	0	0.1	0.1	0.1	0	0	0	0	0	0	0.05	0.05	0.05	0.05	0.05	0.05	0.05	0.05	0.05	0.212025	0.198157	0.208171	0.1	0.1	0.1	0.1	0.1	0.1	0	0	0	0	0	0	0	0	0
36.74	0	0	0	0	0	0	0	0	0	0.1	0.1	0.1	0	0	0	0	0	0	0.05	0.05	0.05	0.05	0.05	0.05	0.05	0.05	0.05	0.227848	0.208909	0.214008	0.1	0.1	0.1	0.1	0.1	0.1	0	0	0	0	0	0	0	0	0
36.84	0	0	0	0	0	0	0	0	0	0.1	0.1	0.1	0	0	0	0	0	0	0.05	0.05	0.05	0.05	0.05	0.05	0.05	0.05	0.05	0.238924	0.225806	0.2393	0.1	0.1	0.1	0.1	0.1	0.1	0	0	0	0	0	0	0	0	0
36.93	0	0	0	0	0	0	0	0	0	0.1	0.1	0.1	0	0	0	0	0	0	0.05	0.05	0.05	0.05	0.05	0.05	0.05	0.05	0.05	0.240506	0.236559	0.241245	0.1	0.1	0.1	0.1	0.1	0.1	0	0	0	0	0	0	0	0	0
37.03	0	0	0	0	0	0	0	0	0	0.1	0.1	0.1	0	0	0	0	0	0	0.05	0.05	0.05	0.05	0.05	0.05	0.05	0.05	0.05	0.256329	0.242704	0.256809	0.1	0.1	0.1	0.1	0.1	0.1	0	0	0	0	0	0	0	0	0
37.11	0	0	0	0	0	0	0	0	0	0.1	0.1	0.1	0	0	0	0	0	0	0.05	0.05	0.05	0.05	0.05	0.05	0.05	0.05	0.05	0.264241	0.247312	0.262646	0.1	0.1	0.1	0.1	0.1	0.1	0	0	0	0	0	0	0	0	0
37.21	0	0	0	0	0	0	0	0	0	0.1	0.1	0.1	0.05	0.05	0.05	0	0	0	0.05	0.05	0.05	0.05	0.05	0.05	0.05	0.05	0.05	0.276899	0.262673	0.274319	0.1	0.1	0.1	0.1	0.1	0.1	0	0	0	0	0	0	0	0	0
37.35	0	0	0	0	0	0	0	0	0	0.1	0.1	0.1	0.05	0.05	0.05	0	0	0	0.05	0.05	0.05	0.05	0.05	0.05	0.05	0.05	0.05	0.287975	0.27957	0.287938	0.1	0.1	0.1	0.1	0.1	0.1	0	0	0	0	0	0	0	0	0
37.44	0	0	0	0	0	0	0	0	0	0.1	0.1	0.1	0.05	0.05	0.05	0	0	0	0.05	0.05	0.05	0.05	0.05	0.05	0.05	0.05	0.05	0.300633	0.293395	0.305447	0.1	0.1	0.1	0.1	0.1	0.1	0	0	0	0	0	0	0	0	0
37.53	0	0	0	0	0	0	0	0	0	0.1	0.1	0.1	0.05	0.05	0.05	0	0	0	0.05	0.05	0.05	0.05	0.05	0.05	0.05	0.05	0.05	0.316456	0.298003	0.31323	0.1	0.1	0.1	0.1	0.1	0.1	0	0	0	0	0	0	0	0	0
37.63	0	0	0	0	0	0	0	0	0	0.1	0.1	0.1	0.05	0.05	0.05	0	0	0	0.05	0.05	0.05	0.05	0.05	0.05	0.05	0.05	0.05	0.321203	0.304147	0.321012	0.1	0.1	0.1	0.1	0.1	0.1	0	0	0	0	0	0	0	0	0
37.76	0	0	0	0	0	0	0	0	0	0.1	0.1	0.1	0.05	0.05	0.05	0	0	0	0.05	0.05	0.05	0.05	0.05	0.05	0.05	0.05	0.05	0.338608	0.321045	0.336576	0.1	0.1	0.1	0.1	0.1	0.1	0	0	0	0	0	0	0	0	0
37.86	0	0	0	0	0	0	0	0	0	0.1	0.1	0.1	0.05	0.05	0.05	0	0	0	0.05	0.05	0.05	0.05	0.05	0.05	0.05	0.05	0.05	0.348101	0.334869	0.356031	0.1	0.1	0.1	0.1	0.1	0.1	0	0	0	0	0	0	0	0	0
37.95	0	0	0	0	0	0	0	0	0	0.1	0.1	0.1	0.05	0.05	0.05	0	0	0	0.05	0.05	0.05	0.05	0.05	0.05	0.05	0.05	0.05	0.368671	0.339478	0.361868	0.1	0.1	0.1	0.1	0.1	0.1	0	0	0	0	0	0	0	0	0
38.03	0	0.000638	0	0	0	0	0	0	0	0.1	0.1	0.1	0.05	0.05	0.05	0	0	0	0.05	0.05	0.05	0.05	0.05	0.05	0.05	0.05	0.05	0.367089	0.353303	0.377432	0.1	0.1	0.1	0.1	0.1	0.1	0	0	0	0	0	0	0	0	0
38.13	0	0.000638	0	0	0	0	0	0	0	0.1	0.1	0.1	0.05	0.05	0.05	0	0	0	0.05	0.05	0.05	0.05	0.05	0.05	0.05	0.05	0.05	0.387658	0.368664	0.394942	0.1	0.1	0.1	0.1	0.1	0.1	0	0	0	0	0	0	0	0	0
38.27	0	0.000638	0	0	0	0	0	0	0	0.1	0.1	0.1	0.05	0.05	0.05	0	0	0	0.05	0.05	0.05	0.05	0.05	0.05	0.05	0.05	0.05	0.39557	0.376344	0.398833	0.1	0.1	0.1	0.1	0.1	0.1	0	0	0	0	0	0	0	0	0
38.36	0	0.000319	0	0	0	0	0	0	0	0.1	0.1	0.1	0.05	0.05	0.05	0	0	0	0.05	0.05	0.05	0.05	0.05	0.05	0.05	0.05	0.05	0.411392	0.391705	0.418288	0.1	0.1	0.1	0.1	0.1	0.1	0	0	0	0	0	0	0	0	0
38.41	0	0.000957	0	0	0	0	0	0	0	0.1	0.1	0.1	0.05	0.05	0.05	0	0	0	0.05	0.05	0.05	0.05	0.05	0.05	0.05	0.05	0.05	0.422468	0.400922	0.433852	0.1	0.1	0.1	0.1	0.1	0.1	0	0	0	0	0	0	0	0	0
38.53	0	0.000638	0	0	0	0	0	0	0	0.1	0.1	0.1	0.05	0.05	0.05	0	0	0	0.05	0.05	0.05	0.05	0.05	0.05	0.05	0.05	0.05	0.435127	0.41321	0.44358	0.1	0.1	0.1	0.1	0.1	0.1	0	0	0	0	0	0	0	0	0
38.67	0	0.001595	0	0	0	0	0	0	0	0.1	0.1	0.1	0.05	0.05	0.05	0	0	0	0.05	0.05	0.05	0.05	0.05	0.05	0.05	0.05	0.05	0.438291	0.425499	0.461089	0.101266	0.1	0.1	0.1	0.1	0.1	0	0	0	0	0	0	0	0	0
38.76	0	0.001276	0	0	0	0	0	0	0	0.1	0.1	0.1	0.05	0.05	0.05	0	0	0	0.05	0.05	0.05	0.05	0.05	0.05	0.05	0.05	0.05	0.455696	0.44086	0.472763	0.108298	0.1	0.1	0.1	0.1	0.1	0	0	0	0	0	0	0	0	0
38.85	0	0.002234	0	0	0	0	0	0	0	0.1	0.1	0.1	0.05	0.05	0.05	0	0	0	0.05	0.05	0.05	0.05	0.05	0.05	0.05	0.05	0.05	0.471519	0.450077	0.492218	0.113924	0.104859	0.1	0.1	0.1	0.1	0	0	0	0	0	0	0	0	0
38.93	0	0.001276	0	0	0	0	0	0	0	0.1	0.1	0.1	0.05	0.05	0.05	0	0	0	0.05	0.05	0.05	0.05	0.05	0.05	0.05	0.05	0.05	0.481013	0.459293	0.5	0.122363	0.111253	0.1	0.1	0.1	0.1	0	0	0	0	0	0	0	0	0
39.03	0	0.001914	0	0	0	0	0	0	0	0.1	0.1	0.1	0.05	0.05	0.05	0	0	0	0.05	0.05	0.05	0.05	0.05	0.05	0.05	0.05	0.05	0.490506	0.474654	0.507782	0.133615	0.118926	0.1	0.1	0.1	0.1	0	0	0	0	0	0	0	0	0
39.16	0	0.001595	0	0	0	0	0	0	0	0.1	0.1	0.1	0.05	0.05	0.05	0	0	0	0.05	0.05	0.05	0.05	0.05	0.05	0.05	0.05	0.05	0.507911	0.480799	0.519455	0.14346	0.126598	0.115299	0.1	0.1	0.1	0	0	0	0	0	0	0	0	0
39.25	0.001649	0.002234	0.001645	0	0	0	0	0	0	0.1	0.1	0.1	0.05	0.05	0.05	0	0	0	0.05	0.05	0.05	0.05	0.05	0.05	0.05	0.05	0.05	0.515823	0.49616	0.525292	0.146273	0.13555	0.124169	0.1	0.1	0.1	0	0	0	0	0	0	0	0	0
39.33	0.002309	0.000957	0.001974	0	0	0	0	0	0	0.1	0.1	0.1	0.05	0.05	0.05	0	0	0	0.05	0.05	0.05	0.05	0.05	0.05	0.05	0.05	0.05	0.523734	0.50384	0.542802	0.154712	0.140665	0.119734	0.1	0.1	0.1	0	0	0	0	0	0	0	0	0
39.42	0.002309	0.002234	0.001974	0	0	0	0	0	0	0.1	0.1	0.1	0.05	0.05	0.05	0	0	0	0.05	0.05	0.05	0.05	0.05	0.05	0.05	0.05	0.05	0.533228	0.514593	0.554475	0.16315	0.14578	0.141907	0.1	0.1	0.1	0	0	0	0	0	0	0	0	0
39.55	0.001979	0.00351	0.001974	0	0	0	0	0	0	0.1	0.1	0.1	0.05	0.05	0.05	0	0	0	0.05	0.05	0.05	0.05	0.05	0.05	0.05	0.05	0.05	0.541139	0.528418	0.575875	0.175809	0.153453	0.144124	0.1	0.100962	0.1	0	0	0	0	0	0	0	0	0
39.65	0.001979	0.002234	0.001974	0	0	0	0	0	0	0.100649	0.1	0.1	0.05	0.05	0.05	0	0	0	0.050863	0.05	0.05	0.05	0.05	0.05	0.05	0.05	0.05	0.556962	0.534562	0.579767	0.181435	0.159847	0.16408	0.1	0.108654	0.1	0	0	0	0	0	0	0	0	0
39.73	0.001649	0.00351	0.001316	0	0	0	0	0	0	0.099567	0.102318	0.1	0.05	0.05	0.05	0	0	0	0.055487	0.052083	0.051074	0.05	0.05	0.05	0.05	0.05	0.05	0.56962	0.546851	0.59144	0.194093	0.167519	0.177384	0.1	0.114423	0.1	0	0	0	0	0	0	0	0	0
39.86	0.00066	0.002234	0.001974	0	0	0	0	0	0	0.103896	0.107114	0.1	0.05	0.05	0.05	0	0	0	0.05672	0.055266	0.054949	0.05	0.05	0.05	0.05	0.05	0.05	0.582278	0.556068	0.605058	0.194093	0.179028	0.186253	0.1	0.119231	0.1	0	0	0	0	0	0	0	0	0
39.94	0.002309	0.00351	0.002962	0	0	0	0	0	0	0.124459	0.113509	0.1	0.05	0.05	0.05	0.05	0.05	0.05	0.060419	0.058738	0.05671	0.05	0.05	0.05	0.05	0.05	0.05	0.59019	0.563748	0.616732	0.213783	0.181586	0.195122	0.1	0.125	0.1	0	0	0	0	0	0	0	0	0
40.04	0.002309	0.005105	0.003291	0	0	0	0	0	0	0.126623	0.1255	0.106255	0.05	0.05	0.05	0.05	0.05	0.05	0.064427	0.062211	0.059528	0.05	0.05	0.05	0.05	0.05	0.05	0.601266	0.574501	0.616732	0.218003	0.190537	0.210643	0.1	0.134615	0.1	0	0	0	0	0	0	0	0	0
40.17	0.002639	0.004467	0.002632	0	0	0	0	0	0	0.134199	0.126299	0.107762	0.05	0.05	0.05	0.05	0.05	0.05	0.067201	0.065104	0.064459	0.05	0.05	0.05	0.05	0.05	0.05	0.609177	0.588326	0.638132	0.233474	0.199488	0.226164	0.107023	0.136538	0.1	0	0	0	0	0	0	0	0	0
40.24	0.003628	0.005105	0.00362	0	0	0	0	0	0	0.138528	0.135092	0.116805	0.05	0.05	0.05	0.05	0.05	0.05	0.0709	0.067419	0.066925	0.05	0.05	0.05	0.05	0.05	0.05	0.613924	0.588326	0.645914	0.241913	0.210997	0.235033	0.110368	0.145192	0.1	0	0	0	0	0	0	0	0	0
40.34	0.006266	0.005743	0.003949	0	0	0	0	0	0	0.143939	0.143885	0.12208	0.05	0.05	0.05	0.05	0.05	0.05	0.073983	0.071759	0.070095	0.05	0.05	0.05	0.05	0.05	0.05	0.621835	0.600614	0.653696	0.257384	0.217391	0.259424	0.119287	0.156731	0.107011	0	0	0	0	0	0	0	0	0
40.46	0.005277	0.005424	0.004936	0	0	0	0	0	0	0.158009	0.153477	0.125094	0.05	0.05	0.05	0.05	0.05	0.05	0.077374	0.0761	0.074322	0.05	0.05	0.05	0.05	0.05	0.05	0.637658	0.608295	0.663424	0.264416	0.2289	0.261641	0.128205	0.161538	0.110701	0	0	0	0	0	0	0	0	0
40.55	0.005607	0.00702	0.005923	0	0	0	0	0	0	0.166667	0.157474	0.137151	0.05	0.05	0.05	0.05	0.05	0.05	0.080148	0.077836	0.079253	0.05	0.05	0.05	0.05	0.05	0.05	0.64557	0.615975	0.669261	0.275668	0.241688	0.274945	0.133779	0.170192	0.121771	0	0	0	0	0	0	0	0	0
40.63	0.004947	0.00702	0.006581	0	0	0	0	0	0	0.176407	0.163869	0.146194	0.05	0.05	0.05	0.05	0.05	0.05	0.084464	0.083333	0.081719	0.05	0.05	0.05	0.05	0.05	0.05	0.655063	0.62212	0.682879	0.288326	0.246803	0.288248	0.143813	0.178846	0.121771	0	0	0	0	0	0	0	0	0
40.76	0.006266	0.007658	0.005594	0	0	0	0	0	0	0.189394	0.17506	0.156745	0.05	0.05	0.05	0.05	0.05	0.05	0.087855	0.087963	0.085241	0.05	0.05	0.05	0.05	0.05	0.05	0.666139	0.631336	0.696498	0.302391	0.253197	0.303769	0.150502	0.1875	0.138376	0	0	0	0	0	0	0	0	0
40.85	0.007586	0.008934	0.007568	0	0	0	0	0	0	0.191558	0.182254	0.163527	0.05	0.05	0.05	0.05	0.05	0.05	0.093711	0.091146	0.091229	0.05	0.05	0.05	0.05	0.05	0.05	0.672468	0.643625	0.708171	0.31083	0.272379	0.317073	0.16165	0.197115	0.149446	0	0	0	0	0	0	0	0	0
40.98	0.007916	0.009892	0.007897	0	0	0	0	0	0	0.192641	0.188649	0.169555	0.05	0.05	0.05	0.05	0.05	0.05	0.096486	0.096933	0.096161	0.05	0.05	0.05	0.05	0.05	0.05	0.670886	0.646697	0.712062	0.317862	0.274936	0.332594	0.168339	0.205769	0.158672	0	0	0	0	0	0	0	0	0
41.06	0.008575	0.010211	0.007897	0	0	0	0	0	0	0.209957	0.198241	0.17483	0.05	0.05	0.05	0.05	0.05	0.05	0.101418	0.100694	0.101092	0.05	0.05	0.05	0.05	0.05	0.05	0.689873	0.655914	0.729572	0.327707	0.287724	0.345898	0.181717	0.215385	0.184502	0	0	0	0	0	0	0	0	0
41.14	0.008575	0.01053	0.009214	0	0	0	0	0	0	0.218615	0.208633	0.185381	0.05	0.05	0.05	0.05	0.05	0.05	0.106042	0.105324	0.104262	0.05	0.05	0.05	0.05	0.05	0.05	0.699367	0.662058	0.733463	0.345992	0.300512	0.359202	0.190635	0.223077	0.190037	0	0	0	0	0	0	0	0	0
41.26	0.010884	0.012444	0.010201	0	0	0	0	0	0	0.227273	0.218225	0.198191	0.05	0.05	0.05	0.05	0.05	0.05	0.110358	0.110243	0.11025	0.05	0.05	0.05	0.05	0.05	0.05	0.704114	0.675883	0.741245	0.351617	0.308184	0.372506	0.206243	0.231731	0.204797	0	0	0	0	0	0	0	0	0
41.36	0.010884	0.012125	0.011517	0	0	0	0	0	0	0.242424	0.230216	0.206481	0.05	0.05	0.05	0.05	0.05	0.05	0.116523	0.114873	0.114829	0.05	0.05	0.05	0.05	0.05	0.05	0.71519	0.680492	0.737354	0.371308	0.317136	0.396896	0.212932	0.241346	0.208487	0	0	0	0	0	0	0	0	0
41.48	0.012533	0.014359	0.011517	0	0	0	0	0	0	0.25	0.23741	0.215524	0.05	0.05	0.05	0.05	0.05	0.05	0.120222	0.12066	0.120465	0.05	0.05	0.05	0.05	0.05	0.05	0.718354	0.689708	0.7607	0.37834	0.329923	0.421286	0.219621	0.251923	0.225092	0	0	0	0	0	0	0	0	0
41.56	0.012533	0.014359	0.012833	0	0	0	0	0	0	0.253247	0.245404	0.224567	0.05	0.05	0.05	0.05	0.05	0.05	0.125462	0.124421	0.125396	0.05	0.05	0.05	0.05	0.05	0.05	0.731013	0.701997	0.762646	0.395218	0.340153	0.425721	0.238573	0.263462	0.232472	0	0	0	0	0	0	0	0	0
41.65	0.012863	0.015954	0.01382	0	0	0	0	0	0	0.269481	0.256595	0.232102	0.05	0.05	0.05	0.05	0.05	0.05	0.130086	0.130208	0.130328	0.05	0.05	0.05	0.05	0.05	0.05	0.734177	0.703533	0.768482	0.407876	0.34399	0.443459	0.246377	0.273077	0.254613	0	0	0	0	0	0	0	0	0
41.77	0.013522	0.016273	0.014149	0	0	0.000818	0	0	0	0.281385	0.264588	0.242653	0.05	0.05	0.05	0.05	0.05	0.05	0.13471	0.134838	0.135963	0.05	0.05	0.05	0.05	0.05	0.05	0.743671	0.71275	0.768482	0.421941	0.352941	0.456763	0.25864	0.288462	0.273063	0	0	0	0	0	0	0	0	0
41.85	0.015501	0.017869	0.015466	0	0	0.001363	0	0	0	0.28355	0.274181	0.25471	0.05	0.05	0.05	0.05	0.05	0.05	0.141184	0.140336	0.14019	0.05	0.05	0.05	0.05	0.05	0.05	0.75	0.717358	0.789883	0.441632	0.375959	0.485588	0.270903	0.293269	0.276753	0	0	0	0	0	0	0	0	0
41.98	0.016491	0.018188	0.015795	0	0	0.001635	0	0	0	0.296537	0.284572	0.263753	0.05	0.05	0.05	0.05	0.05	0.05	0.144883	0.146412	0.147587	0.05	0.05	0.05	0.05	0.05	0.05	0.757911	0.718894	0.789883	0.447257	0.383632	0.490022	0.279822	0.307692	0.293358	0	0	0	0	0	0	0	0	0
42.06	0.016821	0.019783	0.01744	0	0	0.000818	0	0	0	0.310606	0.295763	0.270535	0.05	0.05	0.05	0.05	0.05	0.05	0.151665	0.15162	0.153223	0.05	0.05	0.05	0.05	0.05	0.05	0.765823	0.732719	0.801556	0.461322	0.388747	0.514412	0.29097	0.3125	0.306273	0	0	0	0	0	0	0	0	0
42.18	0.01748	0.020421	0.018427	0	0	0.000818	0	0	0	0.324675	0.302958	0.281839	0.05	0.05	0.05	0.05	0.05	0.05	0.156597	0.156539	0.158154	0.05	0.05	0.05	0.05	0.05	0.05	0.772152	0.746544	0.81323	0.472574	0.401535	0.523282	0.302118	0.328846	0.324723	0	0	0	0	0	0	0	0	0
42.27	0.019789	0.023612	0.019743	0	0.000776	0.001363	0	0	0	0.327922	0.315747	0.290882	0.05	0.05	0.05	0.05	0.05	0.05	0.162454	0.163484	0.164142	0.05	0.05	0.05	0.05	0.05	0.05	0.773734	0.735791	0.815175	0.481013	0.413043	0.54102	0.318841	0.3375	0.343173	0	0	0	0	0	0	0	0	0
42.35	0.021438	0.023612	0.020072	0	0.000776	0.000818	0	0	0	0.340909	0.323741	0.302185	0.05	0.05	0.05	0.05	0.05	0.05	0.168619	0.168692	0.169426	0.05	0.05	0.05	0.05	0.05	0.05	0.786392	0.754224	0.811284	0.489451	0.425831	0.56541	0.328874	0.352885	0.359779	0	0	0	0	0	0	0	0	0
42.47	0.021108	0.024888	0.022376	0	0.001035	0.001363	0	0	0	0.354978	0.331735	0.311228	0.05	0.05	0.05	0.05	0.05	0.05	0.175092	0.176215	0.177175	0.05	0.05	0.05	0.05	0.05	0.05	0.791139	0.752688	0.830739	0.503516	0.432225	0.574279	0.337793	0.359615	0.374539	0	0	0	0	0	0	0	0	0
42.55	0.023747	0.025846	0.023692	0	0.000517	0.001908	0	0	0	0.364719	0.338929	0.322532	0.05	0.05	0.05	0.05	0.05	0.05	0.180949	0.182292	0.182811	0.05	0.05	0.05	0.05	0.05	0.05	0.802215	0.758833	0.824903	0.513361	0.438619	0.587583	0.35563	0.370192	0.385609	0	0	0	0	0	0	0	0	0
42.68	0.024077	0.028717	0.026324	0	0.001811	0.000545	0	0	0	0.377706	0.348521	0.331575	0.05	0.05	0.05	0.05	0.05	0.05	0.186806	0.187789	0.190208	0.05	0.05	0.05	0.05	0.05	0.05	0.799051	0.766513	0.836576	0.530239	0.451407	0.609756	0.365663	0.385577	0.400369	0	0	0	0	0	0	0	0	0
42.76	0.025066	0.028398	0.027312	0	0.001552	0.001908	0	0	0	0.384199	0.361311	0.339864	0.05	0.05	0.05	0.05	0.05	0.05	0.19328	0.193866	0.195844	0.05	0.05	0.05	0.05	0.05	0.05	0.803797	0.777266	0.83463	0.54571	0.461637	0.620843	0.379041	0.395192	0.418819	0	0	0	0	0	0	0	0	0
42.87	0.027375	0.031589	0.027312	0	0.002329	0.002453	0	0	0	0.395022	0.372502	0.351922	0.05	0.05	0.05	0.05	0.05	0.05	0.199753	0.2011	0.203945	0.05	0.05	0.05	0.05	0.05	0.05	0.814873	0.777266	0.85214	0.54993	0.473146	0.636364	0.391304	0.406731	0.442804	0	0	0	0	0	0	0	0	0
42.96	0.028694	0.03127	0.028957	0	0.002587	0.003543	0	0	0	0.410173	0.378098	0.363979	0.05	0.05	0.05	0.05	0.05	0.05	0.204994	0.207465	0.209229	0.05	0.05	0.05	0.05	0.05	0.05	0.822785	0.781874	0.857977	0.558368	0.47954	0.656319	0.406912	0.423077	0.457565	0	0	0	0	0	0	0	0	0
43.08	0.029683	0.033823	0.030931	0	0.002846	0.003816	0	0	0	0.415584	0.393285	0.373022	0.05	0.05	0.05	0.05	0.05	0.05	0.213009	0.214699	0.216978	0.051142	0.051667	0.05	0.05	0.05	0.05	0.822785	0.797235	0.865759	0.57384	0.493606	0.662971	0.42029	0.432692	0.47786	0	0	0	0	0	0	0	0	0
43.16	0.031332	0.035418	0.031918	0	0.003105	0.003816	0	0.001641	0	0.4329	0.403677	0.384326	0.108955	0.120551	0.117117	0.05	0.05	0.05	0.219482	0.220486	0.224023	0.05387	0.052667	0.050568	0.05	0.05	0.05	0.830696	0.798771	0.86965	0.580872	0.498721	0.676275	0.430323	0.448077	0.48155	0	0	0	0	0	0	0	0	0
43.28	0.033641	0.037652	0.034551	0.000715	0.003881	0.005179	0	0.001094	0	0.439394	0.413269	0.394122	0.116418	0.115959	0.115616	0.05	0.05	0.05	0.225956	0.227431	0.230011	0.05762	0.057	0.05488	0.05	0.05	0.05	0.841772	0.801843	0.871595	0.590717	0.505115	0.698448	0.437012	0.456731	0.5	0.05	0.05	0.05	0	0	0	0	0	0
43.36	0.03496	0.037971	0.035209	0.00143	0.005175	0.003816	0	0.001367	0	0.452381	0.423661	0.39789	0.128358	0.126292	0.121622	0.05	0.05	0.05	0.232737	0.234954	0.237408	0.06103	0.06	0.058408	0.05	0.05	0.05	0.846519	0.809524	0.881323	0.599156	0.517903	0.698448	0.451505	0.466346	0.51476	0.05	0.05	0.05	0	0	0	0	0	0
43.48	0.03628	0.040204	0.037183	0.002145	0.004657	0.005179	0	0.00082	0	0.46645	0.432454	0.412208	0.140299	0.140069	0.130631	0.05	0.05	0.05	0.238903	0.240162	0.2441	0.064098	0.063333	0.061544	0.05	0.05	0.05	0.851266	0.807988	0.875486	0.610408	0.526854	0.711752	0.461538	0.479808	0.52952	0.05	0.05	0.05	0	0	0	0	0	0
43.57	0.037269	0.0418	0.039487	0.001073	0.005692	0.004361	0	0.00082	0	0.467532	0.442046	0.421251	0.146269	0.140069	0.138138	0.05	0.05	0.05	0.246609	0.248843	0.253258	0.067167	0.067	0.065073	0.05	0.05	0.05	0.851266	0.814132	0.88716	0.618847	0.530691	0.718404	0.478261	0.494231	0.546125	0.05	0.05	0.05	0	0	0	0	0	0
43.65	0.039578	0.044033	0.041132	0.001788	0.004916	0.005451	0	0.000273	0	0.488095	0.450839	0.431047	0.159701	0.159587	0.156156	0.05	0.05	0.05	0.253391	0.255787	0.258542	0.07194	0.071667	0.069385	0.05	0.05	0.05	0.857595	0.824885	0.896887	0.625879	0.544757	0.745011	0.491639	0.504808	0.564576	0.05	0.05	0.05	0	0	0	0	0	0
43.76	0.042216	0.046586	0.042448	0.000715	0.006468	0.006269	0	0.002461	0	0.497835	0.46203	0.43783	0.171642	0.158439	0.157658	0.05	0.05	0.05	0.259556	0.262731	0.266995	0.075009	0.074667	0.072913	0.05	0.05	0.05	0.865506	0.826421	0.896887	0.630098	0.544757	0.738359	0.503902	0.515385	0.581181	0.05	0.05	0.05	0	0	0	0	0	0
43.88	0.043536	0.047543	0.04541	0.002503	0.007245	0.007904	0	0.000547	0	0.5	0.473221	0.447626	0.180597	0.173364	0.16967	0.05	0.05	0.05	0.267263	0.269676	0.273336	0.080123	0.079667	0.078009	0.05	0.05	0.05	0.875	0.835637	0.902724	0.642757	0.553708	0.758315	0.51728	0.529808	0.601476	0.05	0.05	0.05	0	0	0	0	0	0
43.96	0.044855	0.049458	0.047055	0.002145	0.007245	0.008177	0	0.000273	0	0.517316	0.480416	0.461191	0.186567	0.182549	0.186186	0.05	0.05	0.05	0.275894	0.275752	0.282494	0.083873	0.082333	0.082321	0.05	0.05	0.05	0.873418	0.83871	0.916342	0.654008	0.561381	0.760532	0.529543	0.539423	0.614391	0.05	0.05	0.05	0	0	0	0	0	0
44.08	0.046174	0.050415	0.049358	0.00286	0.009314	0.008722	0	0.00082	0	0.524892	0.495604	0.467219	0.198507	0.188289	0.195195	0.05	0.05	0.05	0.281134	0.283854	0.289539	0.089669	0.088667	0.087809	0.05	0.05	0.05	0.887658	0.843318	0.922179	0.654008	0.575448	0.776053	0.537347	0.55	0.632841	0.05	0.05	0.05	0	0	0	0	0	0
44.16	0.049472	0.054563	0.051333	0.003218	0.008797	0.009267	0	0.001914	0	0.532468	0.501199	0.476262	0.20597	0.19977	0.211712	0.05	0.05	0.05	0.289149	0.290799	0.296936	0.093079	0.091667	0.092121	0.05	0.05	0.05	0.884494	0.857143	0.918288	0.663854	0.581841	0.780488	0.554069	0.563462	0.647601	0.05	0.05	0.05	0	0	0	0	0	0
44.28	0.051781	0.055839	0.051333	0.003218	0.010349	0.011447	0	0.000547	0	0.541126	0.509992	0.489073	0.225373	0.211251	0.220721	0.05	0.05	0.05	0.295931	0.297454	0.30398	0.09717	0.099333	0.096433	0.05	0.05	0.05	0.882911	0.855607	0.928016	0.675105	0.580563	0.798226	0.557414	0.575	0.660517	0.05	0.05	0.05	0	0	0	0	0	0
44.39	0.05277	0.058073	0.055281	0.003933	0.011384	0.011175	0	0.002461	0	0.555195	0.517986	0.502638	0.232836	0.229621	0.232733	0.05	0.05	0.05	0.302713	0.304688	0.313491	0.101602	0.101	0.101921	0.05	0.05	0.05	0.890823	0.860215	0.931907	0.680731	0.590793	0.807095	0.568562	0.583654	0.678967	0.05	0.05	0.05	0	0	0	0	0	0
44.48	0.055409	0.05903	0.056598	0.004648	0.01216	0.011447	0.000551	0.001641	0	0.571429	0.532374	0.508666	0.253731	0.231917	0.243243	0.05	0.05	0.05	0.309803	0.311921	0.320535	0.107399	0.107	0.105841	0.05	0.05	0.05	0.901899	0.864823	0.94358	0.684951	0.594629	0.813747	0.58194	0.595192	0.684502	0.05	0.05	0.05	0	0	0	0	0	0
44.56	0.057388	0.062221	0.060546	0.006078	0.012937	0.013083	0.000551	0.001641	0	0.580087	0.53717	0.51997	0.261194	0.246843	0.253754	0.05	0.05	0.05	0.317509	0.320602	0.327228	0.113536	0.111667	0.110937	0.05	0.05	0.05	0.906646	0.867896	0.937743	0.691983	0.604859	0.822616	0.587514	0.601923	0.695572	0.05	0.05	0.05	0	0	0	0	0	0
44.67	0.060686	0.064773	0.062192	0.006435	0.013972	0.0139	0.000551	0.002734	0	0.595238	0.547562	0.529013	0.270149	0.26062	0.264264	0.05	0.05	0.05	0.324599	0.3261	0.334273	0.117286	0.117	0.117993	0.05	0.05	0.05	0.903481	0.872504	0.945525	0.697609	0.611253	0.827051	0.599777	0.615385	0.717712	0.05	0.05	0.05	0	0	0	0	0	0
44.79	0.062005	0.066688	0.064166	0.007508	0.014748	0.015263	0.000826	0.003008	0	0.599567	0.560352	0.538809	0.292537	0.269805	0.282282	0.05	0.053892	0.05	0.331073	0.33478	0.342022	0.122741	0.121667	0.120737	0.050352	0.050542	0.05	0.911392	0.886329	0.945525	0.700422	0.607417	0.833703	0.607581	0.625	0.725092	0.05	0.05	0.05	0	0	0	0	0	0
44.87	0.062335	0.070517	0.065153	0.007508	0.014748	0.016081	0.001101	0.003008	0	0.604978	0.568345	0.547852	0.297015	0.287026	0.298799	0.05	0.065868	0.05	0.340012	0.343171	0.351532	0.128196	0.128333	0.125833	0.053684	0.052708	0.05	0.924051	0.883257	0.947471	0.711674	0.621483	0.844789	0.622074	0.638462	0.734317	0.05	0.05	0.05	0	0	0	0	0	0
44.98	0.065633	0.071474	0.068115	0.008581	0.015524	0.016898	0.001376	0.003008	0	0.619048	0.573141	0.555388	0.316418	0.292767	0.310811	0.05	0.063872	0.05	0.347102	0.348669	0.356464	0.133652	0.133333	0.134065	0.057756	0.057762	0.052891	0.917722	0.887865	0.953307	0.722925	0.62532	0.858093	0.632107	0.648077	0.750923	0.05	0.05	0.05	0	0	0	0	0	0
45.06	0.067942	0.072112	0.072392	0.008938	0.016818	0.018534	0.001101	0.004649	0	0.625541	0.585931	0.567445	0.337313	0.304248	0.333333	0.05	0.071856	0.05	0.354809	0.35706	0.365269	0.14013	0.139333	0.140337	0.060348	0.06065	0.054121	0.924051	0.897081	0.951362	0.724332	0.63555	0.851441	0.638796	0.656731	0.773063	0.05	0.05	0.05	0	0	0	0	0	0
45.17	0.069261	0.075303	0.074696	0.011083	0.01837	0.019896	0.001376	0.004102	0	0.634199	0.593125	0.574228	0.343284	0.328358	0.339339	0.05	0.087824	0.05	0.360358	0.363715	0.37161	0.145244	0.145667	0.145825	0.064421	0.063899	0.057401	0.922468	0.894009	0.976654	0.732771	0.634271	0.864745	0.645485	0.668269	0.780443	0.05	0.05	0.05	0	0	0	0	0	0
45.29	0.073219	0.078494	0.074696	0.011441	0.019146	0.020442	0.002202	0.004649	0	0.642857	0.597922	0.580256	0.364179	0.331803	0.352853	0.119306	0.095808	0.059748	0.368681	0.371238	0.380416	0.153086	0.151667	0.151313	0.067753	0.067509	0.062731	0.93038	0.900154	0.961089	0.729958	0.647059	0.862528	0.653289	0.678846	0.784133	0.05	0.05	0.05	0	0	0	0	0	0
45.38	0.075528	0.080089	0.078973	0.012513	0.02044	0.021532	0.002753	0.005196	0.001315	0.645022	0.609113	0.589299	0.364179	0.349024	0.378378	0.110629	0.101796	0.040881	0.375771	0.377894	0.387813	0.157518	0.157	0.158761	0.073676	0.072924	0.065191	0.938291	0.900154	0.968872	0.738397	0.653453	0.873614	0.663322	0.685577	0.795203	0.05	0.05	0.05	0	0	0	0	0	0
45.48	0.078166	0.082004	0.08029	0.012513	0.021992	0.023167	0.001652	0.005742	0.001972	0.660173	0.613909	0.603617	0.383582	0.352468	0.39039	0.121475	0.105788	0.062893	0.381628	0.385706	0.396619	0.163996	0.162667	0.166209	0.077009	0.076173	0.069701	0.931962	0.904762	0.966926	0.739803	0.65601	0.875831	0.673356	0.693269	0.804428	0.05	0.05	0.05	0	0	0	0	0	0
45.59	0.080475	0.085195	0.084567	0.013586	0.021734	0.025348	0.003303	0.005742	0.001315	0.665584	0.628297	0.60211	0.398507	0.366246	0.402402	0.13449	0.121756	0.072327	0.390567	0.392072	0.402959	0.170815	0.169667	0.173657	0.081081	0.081588	0.075031	0.935127	0.90937	0.964981	0.745429	0.659847	0.878049	0.673356	0.700962	0.806273	0.05	0.05	0.05	0	0	0	0	0	0
45.68	0.084103	0.088705	0.086542	0.017519	0.023803	0.025348	0.004129	0.006016	0.00263	0.670996	0.631495	0.608892	0.410448	0.385763	0.418919	0.147505	0.11976	0.08805	0.396732	0.399884	0.41106	0.17627	0.175333	0.179145	0.086264	0.08556	0.078311	0.931962	0.907834	0.980545	0.752461	0.664962	0.889135	0.677815	0.707692	0.809963	0.05	0.05	0.05	0	0	0	0	0	0
45.76	0.084433	0.090619	0.088516	0.016804	0.025356	0.027528	0.003028	0.006563	0.002301	0.680736	0.642686	0.617182	0.446269	0.402985	0.435435	0.156182	0.149701	0.084906	0.404747	0.406829	0.417753	0.182748	0.183333	0.186593	0.088116	0.091697	0.083641	0.941456	0.906298	0.968872	0.758087	0.663683	0.895787	0.688963	0.719231	0.832103	0.087281	0.086932	0.085726	0	0	0	0	0	0
45.91	0.088061	0.09381	0.092465	0.020379	0.026649	0.028618	0.003854	0.008203	0.002301	0.692641	0.646683	0.629239	0.443284	0.413318	0.45045	0.171367	0.153693	0.097484	0.410912	0.413194	0.424093	0.19059	0.188333	0.194042	0.093669	0.094585	0.088151	0.941456	0.907834	0.974708	0.763713	0.676471	0.898004	0.694537	0.722115	0.832103	0.090218	0.089448	0.089144	0	0	0	0	0	0
45.98	0.08971	0.095724	0.09411	0.019664	0.028719	0.029708	0.004129	0.008203	0.003287	0.701299	0.657874	0.633007	0.461194	0.420207	0.463964	0.177874	0.159681	0.110063	0.417386	0.420718	0.431138	0.197068	0.195667	0.20149	0.099223	0.098195	0.093071	0.943038	0.915515	0.980545	0.769339	0.677749	0.898004	0.695652	0.730769	0.835793	0.092486	0.091964	0.091058	0	0	0	0	0	0
46.09	0.093668	0.100511	0.098059	0.021809	0.030013	0.031071	0.003854	0.009297	0.003287	0.701299	0.655476	0.642803	0.471642	0.440873	0.46997	0.193059	0.171657	0.128931	0.425401	0.428819	0.441	0.20491	0.202667	0.206978	0.103665	0.104693	0.098811	0.94462	0.917051	0.980545	0.770745	0.680307	0.902439	0.705686	0.736538	0.845018	0.094088	0.094619	0.093793	0	0	0	0	0	0
46.21	0.096966	0.102744	0.10102	0.022524	0.031565	0.033524	0.006331	0.010118	0.004274	0.715368	0.669065	0.651846	0.492537	0.45465	0.490991	0.193059	0.193613	0.13522	0.433107	0.436632	0.445932	0.209683	0.210333	0.215994	0.109219	0.11083	0.103321	0.94462	0.910906	0.970817	0.772152	0.685422	0.906874	0.707915	0.742308	0.848708	0.095556	0.096436	0.095707	0	0	0	0	0	0
46.29	0.100264	0.104978	0.103323	0.023954	0.033118	0.034887	0.006606	0.011211	0.004931	0.721861	0.672262	0.655614	0.507463	0.461538	0.512012	0.195228	0.209581	0.157233	0.440814	0.443287	0.453681	0.217525	0.216667	0.223442	0.115513	0.116606	0.109471	0.946203	0.921659	0.984436	0.779184	0.689258	0.911308	0.715719	0.752885	0.859779	0.098625	0.097554	0.097621	0	0	0	0	0	0
46.39	0.103892	0.109126	0.106614	0.026099	0.034929	0.037885	0.007982	0.012852	0.003616	0.72619	0.673861	0.660889	0.51791	0.476464	0.527027	0.232104	0.219561	0.179245	0.446054	0.450231	0.458612	0.224003	0.222333	0.23089	0.118845	0.121661	0.116031	0.946203	0.923195	0.984436	0.783404	0.699488	0.91796	0.719064	0.756731	0.863469	0.100894	0.100489	0.099945	0	0	0	0	0	0
46.47	0.104881	0.112317	0.108588	0.027529	0.035705	0.03843	0.006606	0.012032	0.005588	0.739177	0.689848	0.669932	0.534328	0.494834	0.539039	0.245119	0.235529	0.172956	0.452528	0.456308	0.46777	0.232526	0.232667	0.237946	0.125879	0.126354	0.122591	0.954114	0.915515	0.976654	0.78903	0.703325	0.922395	0.722408	0.764423	0.863469	0.103029	0.102865	0.10227	0	0	0	0	0	0
46.59	0.108839	0.115826	0.113853	0.028602	0.038034	0.039248	0.007707	0.013126	0.005917	0.742424	0.692246	0.681989	0.537313	0.50287	0.558559	0.251627	0.245509	0.188679	0.459926	0.46441	0.474815	0.240027	0.239667	0.247354	0.132173	0.133935	0.127101	0.954114	0.926267	0.986381	0.796062	0.707161	0.937916	0.730212	0.775	0.872694	0.106366	0.10608	0.104184	0	0	0	0	0	0
46.7	0.111478	0.119336	0.117473	0.029675	0.040362	0.042246	0.008808	0.014219	0.004931	0.744589	0.697842	0.685757	0.568657	0.516648	0.566066	0.260304	0.261477	0.204403	0.467633	0.470486	0.481155	0.247528	0.247667	0.255978	0.138467	0.140433	0.133661	0.954114	0.920123	0.980545	0.801688	0.713555	0.944568	0.732441	0.777885	0.883764	0.108368	0.108456	0.107192	0	0	0	0	0	0
46.78	0.116095	0.12157	0.120434	0.03325	0.039586	0.044154	0.009083	0.01586	0.009204	0.754329	0.702638	0.693293	0.583582	0.531573	0.57958	0.281996	0.273453	0.220126	0.473181	0.478588	0.490313	0.254347	0.256	0.264602	0.144391	0.147292	0.139401	0.955696	0.923195	0.990272	0.805907	0.717391	0.931264	0.734671	0.779808	0.883764	0.111037	0.110832	0.1102	0	0	0	0	0	0
46.89	0.118734	0.126356	0.12208	0.035038	0.043726	0.045789	0.01101	0.01586	0.008547	0.757576	0.711431	0.697061	0.583582	0.544202	0.59009	0.295011	0.289421	0.248428	0.480271	0.484954	0.494893	0.263212	0.261	0.271658	0.149574	0.151986	0.146371	0.947785	0.935484	0.986381	0.807314	0.721228	0.944568	0.736901	0.784615	0.880074	0.111037	0.110832	0.1102	0	0	0	0	0	0
47	0.121702	0.128271	0.128003	0.037183	0.043726	0.048787	0.010184	0.016954	0.008876	0.767316	0.720224	0.700829	0.604478	0.559127	0.614114	0.308026	0.305389	0.27044	0.486745	0.491319	0.502642	0.270031	0.269333	0.281066	0.156238	0.159567	0.152932	0.949367	0.927803	0.970817	0.811533	0.726343	0.944568	0.74136	0.785577	0.892989	0.113706	0.113347	0.11225	0	0	0	0	0	0
47.12	0.12533	0.129866	0.129319	0.036468	0.046831	0.049877	0.011836	0.018594	0.008218	0.777056	0.725819	0.711379	0.614925	0.566016	0.626126	0.321041	0.325349	0.279874	0.49291	0.499711	0.509687	0.278554	0.277667	0.288906	0.164384	0.164982	0.159492	0.954114	0.927803	0.978599	0.814346	0.735294	0.953437	0.746934	0.789423	0.894834	0.116642	0.116282	0.115532	0	0	0	0	0	0
47.19	0.128628	0.135929	0.133926	0.0404	0.0489	0.053148	0.012662	0.019141	0.009533	0.777056	0.729816	0.717408	0.631343	0.585534	0.647147	0.329718	0.339321	0.286164	0.501233	0.503762	0.517083	0.286737	0.284333	0.29753	0.171048	0.172924	0.166872	0.958861	0.930876	0.98249	0.817159	0.736573	0.955654	0.749164	0.790385	0.894834	0.119445	0.120056	0.117309	0	0	0	0	0	0
47.29	0.133575	0.139119	0.135571	0.041473	0.050194	0.053966	0.013487	0.020782	0.010191	0.785714	0.73781	0.728711	0.647761	0.591274	0.660661	0.362256	0.367265	0.31761	0.507398	0.511863	0.523072	0.293215	0.292333	0.306154	0.177712	0.180144	0.173022	0.955696	0.929339	0.98249	0.819972	0.741688	0.960089	0.749164	0.792308	0.891144	0.12158	0.120894	0.121411	0.024629	0.027507	0.030748	0.009285	0.006864	0.008703
47.41	0.136873	0.141991	0.141494	0.043976	0.052264	0.056691	0.014313	0.021876	0.012163	0.782468	0.738609	0.727204	0.649254	0.607348	0.663664	0.366594	0.38523	0.330189	0.512947	0.518519	0.530821	0.303103	0.301	0.317523	0.184746	0.187726	0.181632	0.954114	0.929339	0.966926	0.827004	0.73913	0.957871	0.752508	0.792308	0.887454	0.123315	0.125646	0.123872	0.026733	0.028382	0.032586	0.009904	0.00792	0.009855
47.52	0.139512	0.146139	0.144126	0.046478	0.054075	0.059417	0.015414	0.022423	0.012821	0.791126	0.7498	0.736247	0.665672	0.616533	0.687688	0.392625	0.38523	0.355346	0.520345	0.523727	0.5354	0.310263	0.308	0.323795	0.191781	0.193502	0.187782	0.950949	0.930876	0.978599	0.827004	0.745524	0.962306	0.759197	0.8	0.894834	0.125717	0.127743	0.12688	0.026856	0.028882	0.032831	0.010214	0.007656	0.009471
47.59	0.14281	0.150606	0.148404	0.048266	0.056145	0.060507	0.016515	0.023517	0.013807	0.790043	0.7498	0.741522	0.676119	0.628014	0.693694	0.401302	0.399202	0.377358	0.52651	0.53125	0.542797	0.318445	0.316333	0.332811	0.198815	0.201083	0.196392	0.955696	0.93702	0.976654	0.831224	0.755754	0.962306	0.751394	0.796154	0.898524	0.130255	0.129839	0.129751	0.028342	0.030883	0.034179	0.010987	0.008844	0.010495
47.68	0.146108	0.154435	0.153011	0.051841	0.058473	0.063232	0.017066	0.025431	0.014793	0.806277	0.752998	0.742276	0.679104	0.642939	0.704204	0.407809	0.429142	0.383648	0.533292	0.536458	0.54808	0.325605	0.324667	0.342611	0.20585	0.209747	0.203772	0.949367	0.930876	0.976654	0.839662	0.754476	0.973392	0.760312	0.803846	0.898524	0.132123	0.133753	0.132896	0.029208	0.032008	0.035526	0.011142	0.008844	0.010623
47.78	0.152045	0.158583	0.15663	0.052914	0.06132	0.064868	0.018993	0.026524	0.016437	0.804113	0.759392	0.749058	0.695522	0.649828	0.711712	0.433839	0.437126	0.418239	0.538841	0.543113	0.55583	0.334129	0.332333	0.349275	0.213995	0.217329	0.211152	0.947785	0.935484	0.972763	0.846695	0.763427	0.984479	0.763657	0.803846	0.898524	0.135593	0.136408	0.13563	0.030817	0.032508	0.037241	0.011761	0.009504	0.011135
47.89	0.153694	0.161774	0.159921	0.055059	0.062872	0.067593	0.019543	0.027892	0.016437	0.804113	0.768985	0.752072	0.704478	0.665901	0.714715	0.453362	0.451098	0.427673	0.546547	0.550926	0.56217	0.342312	0.341333	0.359075	0.22214	0.224188	0.218532	0.949367	0.935484	0.974708	0.849508	0.765985	0.973392	0.768116	0.807692	0.907749	0.139197	0.140881	0.139732	0.032178	0.034384	0.038589	0.013463	0.011484	0.012287
48	0.158311	0.166879	0.165844	0.056847	0.065459	0.070046	0.020094	0.029806	0.016437	0.804113	0.773781	0.758855	0.719403	0.667049	0.731231	0.457701	0.47505	0.440252	0.553946	0.557581	0.569567	0.349472	0.349	0.366915	0.229915	0.231047	0.228372	0.954114	0.938556	0.978599	0.846695	0.772379	0.988914	0.768116	0.809615	0.909594	0.142133	0.142837	0.141646	0.03354	0.035884	0.040426	0.01269	0.01122	0.012159
48.08	0.163259	0.171027	0.169793	0.060422	0.067012	0.071954	0.022571	0.030626	0.019066	0.811688	0.780176	0.771665	0.731343	0.684271	0.746246	0.477223	0.49501	0.443396	0.55857	0.563368	0.576611	0.358336	0.357	0.375931	0.23732	0.241516	0.235342	0.952532	0.9447	0.972763	0.852321	0.7711	0.982262	0.770346	0.811538	0.911439	0.144668	0.14689	0.145748	0.034406	0.037009	0.041284	0.013309	0.01188	0.012159
48.21	0.167216	0.173899	0.173412	0.061852	0.069082	0.07468	0.022571	0.03172	0.019724	0.829004	0.780176	0.770158	0.738806	0.693456	0.75976	0.498915	0.50499	0.484277	0.564735	0.569444	0.583304	0.365496	0.364333	0.383379	0.246575	0.249097	0.243132	0.955696	0.93702	0.964981	0.859353	0.778772	0.986696	0.770346	0.811538	0.913284	0.147604	0.149825	0.148893	0.035767	0.03801	0.042509	0.013463	0.012012	0.013311
48.33	0.171834	0.179324	0.178348	0.06364	0.071928	0.07686	0.023947	0.034454	0.021696	0.829004	0.784972	0.77694	0.744776	0.700344	0.75976	0.522777	0.522954	0.515723	0.571825	0.576389	0.588588	0.372656	0.373333	0.392003	0.25361	0.255957	0.251333	0.954114	0.949309	0.978599	0.857947	0.783887	0.993348	0.770346	0.814423	0.915129	0.151742	0.15276	0.151217	0.036757	0.039635	0.044224	0.015475	0.013332	0.014719
48.4	0.176451	0.183472	0.18131	0.065785	0.073221	0.080948	0.025048	0.034454	0.022025	0.830087	0.798561	0.785983	0.770149	0.709529	0.771772	0.542299	0.548902	0.531447	0.577065	0.582465	0.59528	0.381521	0.380333	0.399451	0.261755	0.265343	0.260353	0.958861	0.940092	0.976654	0.859353	0.786445	1	0.774805	0.819231	0.909594	0.153743	0.154997	0.154225	0.037005	0.040135	0.045449	0.016094	0.013464	0.015359
48.51	0.179749	0.187939	0.186904	0.069718	0.07555	0.082584	0.0267	0.036095	0.023669	0.84632	0.799361	0.794273	0.767164	0.717566	0.785285	0.553145	0.562874	0.537736	0.583231	0.589699	0.600916	0.390044	0.389667	0.409251	0.268419	0.273646	0.268963	0.958861	0.946237	0.974708	0.866385	0.782609	1	0.777035	0.815385	0.918819	0.156279	0.159469	0.157369	0.039728	0.042261	0.046552	0.015939	0.014256	0.015615
48.58	0.185356	0.192725	0.191839	0.071505	0.079431	0.084764	0.028626	0.03883	0.025312	0.848485	0.807354	0.796534	0.770149	0.726751	0.782282	0.566161	0.570858	0.556604	0.589088	0.595486	0.607608	0.396863	0.396667	0.417091	0.278045	0.280866	0.278393	0.960443	0.946237	0.976654	0.867792	0.794118	1	0.780379	0.822115	0.920664	0.159215	0.161705	0.161608	0.040594	0.043261	0.048144	0.017023	0.015707	0.016511
48.72	0.188984	0.196554	0.19513	0.074723	0.081759	0.08858	0.028351	0.039923	0.026298	0.84632	0.808953	0.800301	0.783582	0.737084	0.795796	0.581345	0.580838	0.562893	0.596486	0.602141	0.613949	0.404364	0.403333	0.425715	0.286561	0.289531	0.287003	0.96519	0.949309	0.978599	0.874824	0.794118	1	0.784838	0.824038	0.922509	0.163886	0.166317	0.165026	0.041955	0.044511	0.049982	0.017951	0.016103	0.017663
48.79	0.194261	0.202936	0.201382	0.078298	0.083829	0.091578	0.031104	0.041838	0.027285	0.849567	0.816147	0.807837	0.797015	0.741676	0.824324	0.590022	0.600798	0.616352	0.602959	0.607639	0.619232	0.413229	0.411333	0.433947	0.295446	0.299278	0.297663	0.966772	0.958525	0.974708	0.879044	0.80179	1	0.780379	0.831731	0.924354	0.167757	0.167994	0.168581	0.043812	0.046762	0.051329	0.018261	0.016763	0.018431
48.91	0.198549	0.205807	0.206976	0.080443	0.08564	0.094031	0.032205	0.044299	0.028271	0.854978	0.81295	0.814619	0.792537	0.752009	0.813814	0.611714	0.622754	0.610063	0.608816	0.614583	0.625572	0.420389	0.419667	0.441788	0.302851	0.308303	0.302583	0.96519	0.952381	0.980545	0.874824	0.796675	1	0.784838	0.825962	0.926199	0.170693	0.173166	0.172546	0.045421	0.048637	0.053044	0.019499	0.017423	0.019455
48.98	0.203496	0.211551	0.210596	0.083304	0.089004	0.096757	0.034407	0.045939	0.030572	0.848485	0.823341	0.810852	0.80597	0.764638	0.81982	0.629067	0.636727	0.628931	0.616215	0.62037	0.630856	0.42823	0.425667	0.449236	0.311366	0.316606	0.312833	0.96519	0.953917	0.984436	0.876231	0.806905	1	0.789298	0.828846	0.929889	0.174963	0.178337	0.177058	0.046782	0.050513	0.055617	0.020272	0.018875	0.020991
49.12	0.209103	0.216656	0.21586	0.086164	0.091074	0.099755	0.034957	0.047033	0.031887	0.862554	0.822542	0.817634	0.813433	0.765786	0.825826	0.626898	0.640719	0.669811	0.619914	0.627025	0.638253	0.435731	0.432667	0.457468	0.321362	0.324188	0.321033	0.966772	0.953917	0.972763	0.877637	0.80179	1	0.788183	0.830769	0.929889	0.178166	0.180294	0.178698	0.048391	0.051888	0.056964	0.021356	0.019403	0.020607
49.2	0.212731	0.221761	0.219809	0.089381	0.094179	0.10248	0.036058	0.048674	0.033531	0.869048	0.840128	0.823662	0.819403	0.783008	0.840841	0.655098	0.666667	0.660377	0.628545	0.632813	0.64565	0.443232	0.44	0.466092	0.329137	0.33213	0.330463	0.96519	0.958525	0.980545	0.879044	0.813299	1	0.792642	0.831731	0.924354	0.178166	0.180294	0.178698	0.048391	0.051888	0.056964	0.021356	0.019403	0.020607
49.3	0.216689	0.227505	0.227706	0.091169	0.097025	0.106296	0.03771	0.050041	0.035832	0.866883	0.838529	0.834213	0.825373	0.773823	0.843844	0.668113	0.662675	0.679245	0.633169	0.6386	0.649877	0.449028	0.448333	0.472756	0.336542	0.341155	0.339073	0.974684	0.963134	0.98249	0.879044	0.81202	1	0.794872	0.832692	0.935424	0.18177	0.184906	0.182937	0.049752	0.053138	0.058679	0.021975	0.019139	0.022015
49.41	0.224274	0.231653	0.230997	0.094744	0.099094	0.108749	0.039361	0.053322	0.036818	0.877706	0.844924	0.834213	0.828358	0.791045	0.857357	0.678959	0.692615	0.710692	0.639026	0.644965	0.657626	0.456529	0.455	0.480204	0.346168	0.349819	0.348503	0.973101	0.963134	0.978599	0.886076	0.817136	1	0.798216	0.834615	0.931734	0.186174	0.18826	0.186081	0.052351	0.055889	0.060517	0.023058	0.020591	0.023423
49.51	0.228562	0.238673	0.238236	0.09975	0.102717	0.111202	0.042389	0.054416	0.03879	0.876623	0.84972	0.83798	0.834328	0.807118	0.864865	0.694143	0.704591	0.698113	0.644266	0.65162	0.662909	0.463348	0.462	0.487652	0.354683	0.358123	0.357114	0.982595	0.973886	0.988327	0.879044	0.815857	1	0.801561	0.840385	0.939114	0.188443	0.191754	0.19073	0.053094	0.056389	0.061987	0.023677	0.021515	0.02419
49.62	0.235488	0.243778	0.243501	0.100107	0.10608	0.1142	0.04349	0.056877	0.040105	0.882035	0.851319	0.847023	0.847761	0.808266	0.878378	0.720174	0.730539	0.732704	0.651973	0.656539	0.667841	0.470508	0.470667	0.493924	0.361348	0.367148	0.365314	0.976266	0.96467	0.990272	0.887482	0.823529	1	0.802676	0.838462	0.926199	0.193781	0.197065	0.194422	0.054827	0.058515	0.063947	0.025379	0.022967	0.025342
49.73	0.240435	0.248245	0.248108	0.105113	0.107891	0.118016	0.045417	0.059612	0.042406	0.890693	0.860911	0.853806	0.858209	0.819747	0.881381	0.726681	0.728543	0.748428	0.657213	0.662616	0.675238	0.477327	0.476667	0.502548	0.369863	0.373646	0.373104	0.976266	0.967742	0.986381	0.886076	0.824808	1	0.800446	0.842308	0.928044	0.198452	0.200559	0.200301	0.057302	0.06064	0.065785	0.025998	0.024155	0.02611
49.8	0.244723	0.255903	0.25436	0.107973	0.111255	0.122104	0.047069	0.060705	0.043393	0.899351	0.868106	0.860588	0.858209	0.819747	0.888889	0.733189	0.736527	0.751572	0.663687	0.66956	0.681226	0.482782	0.482667	0.50686	0.377638	0.383394	0.383354	0.988924	0.975422	0.994163	0.890295	0.824808	1	0.804905	0.844231	0.931734	0.204457	0.204892	0.203582	0.059035	0.062891	0.067867	0.026927	0.024155	0.027134
49.9	0.25066	0.26037	0.260941	0.110833	0.115653	0.12483	0.048995	0.06262	0.045365	0.890693	0.867306	0.864356	0.874627	0.83008	0.897898	0.761388	0.754491	0.77673	0.669852	0.676215	0.687214	0.48926	0.488667	0.5147	0.388004	0.393141	0.391554	0.988924	0.969278	0.996109	0.891702	0.828645	1	0.811594	0.846154	0.937269	0.210463	0.208526	0.208641	0.060149	0.063891	0.069337	0.0277	0.025211	0.028286
50.01	0.255607	0.266433	0.266206	0.115123	0.117464	0.128373	0.051197	0.066448	0.04668	0.893939	0.876099	0.868877	0.871642	0.841561	0.896396	0.759219	0.764471	0.795597	0.676326	0.680845	0.692497	0.495056	0.495333	0.522148	0.395039	0.399639	0.398524	0.985759	0.981567	0.986381	0.891702	0.831202	1	0.810479	0.842308	0.940959	0.216335	0.213277	0.212333	0.062624	0.065766	0.071787	0.029248	0.027059	0.029182
50.12	0.262203	0.271538	0.273445	0.119056	0.121863	0.132461	0.052298	0.067268	0.048323	0.91342	0.876898	0.871138	0.883582	0.845006	0.905405	0.75705	0.766467	0.795597	0.681566	0.6875	0.69919	0.502557	0.500667	0.527244	0.402814	0.406498	0.407954	0.984177	0.976959	0.994163	0.891702	0.83376	1	0.813824	0.85	0.939114	0.218871	0.21761	0.21493	0.064356	0.068267	0.07387	0.031105	0.027323	0.030462
50.23	0.266821	0.276324	0.277394	0.122274	0.123674	0.134914	0.055051	0.070003	0.050953	0.908009	0.888889	0.880181	0.885075	0.858783	0.897898	0.78308	0.780439	0.811321	0.687115	0.693866	0.703064	0.506648	0.506333	0.5343	0.410589	0.415523	0.415334	0.992089	0.986175	0.992218	0.888889	0.831202	1	0.810479	0.851923	0.939114	0.223542	0.222082	0.220536	0.06646	0.069267	0.075585	0.031724	0.028775	0.031358
50.3	0.272098	0.282387	0.28562	0.126207	0.128331	0.138457	0.056978	0.072464	0.053254	0.911255	0.892886	0.880181	0.897015	0.856487	0.90991	0.78308	0.782435	0.808176	0.692972	0.699363	0.7087	0.514831	0.511667	0.537828	0.417993	0.422744	0.422714	0.990506	0.984639	1	0.895921	0.832481	1	0.812709	0.853846	0.933579	0.227813	0.227673	0.226278	0.067946	0.071643	0.077913	0.032033	0.029831	0.032254
50.4	0.280013	0.290364	0.290227	0.129067	0.131177	0.143091	0.058629	0.073558	0.055884	0.914502	0.896083	0.883949	0.904478	0.864524	0.914414	0.791757	0.794411	0.836478	0.69852	0.706308	0.716802	0.518582	0.519	0.54606	0.425398	0.430325	0.433374	0.990506	0.987711	1	0.895921	0.838875	1	0.814939	0.854808	0.942804	0.231416	0.232285	0.230243	0.070297	0.073518	0.080363	0.033736	0.031679	0.034174
50.54	0.28496	0.297384	0.296808	0.13443	0.133765	0.146634	0.060281	0.076019	0.05687	0.920996	0.900879	0.895252	0.902985	0.87256	0.932432	0.806941	0.820359	0.830189	0.705919	0.711227	0.721381	0.526083	0.524	0.548804	0.433173	0.438628	0.440754	0.996835	0.987711	1	0.890295	0.836317	1	0.817168	0.856731	0.935424	0.235954	0.236059	0.235029	0.071411	0.075269	0.08171	0.034819	0.032603	0.035454
50.61	0.291227	0.302808	0.303389	0.136932	0.138422	0.15045	0.062483	0.078206	0.059172	0.920996	0.906475	0.900528	0.904478	0.878301	0.930931	0.817787	0.834331	0.849057	0.710543	0.717303	0.727369	0.531538	0.53	0.555468	0.441688	0.445126	0.449364	0.996835	0.99232	1	0.891702	0.838875	1	0.821628	0.854808	0.946494	0.239824	0.242488	0.241045	0.073639	0.077394	0.084405	0.036676	0.033659	0.036478
50.72	0.297823	0.309828	0.308983	0.140865	0.141527	0.15372	0.064134	0.081214	0.061801	0.928571	0.91207	0.900528	0.908955	0.882893	0.932432	0.839479	0.834331	0.86478	0.716091	0.722801	0.732652	0.537334	0.536667	0.562917	0.448723	0.452708	0.455105	0.998418	0.989247	1	0.888889	0.838875	1	0.817168	0.854808	0.944649	0.245162	0.246401	0.245146	0.075866	0.079895	0.08563	0.037604	0.034187	0.037374
50.82	0.30376	0.316847	0.315564	0.145513	0.145666	0.158899	0.066612	0.082855	0.063445	0.945887	0.915268	0.911831	0.931343	0.892078	0.942943	0.828633	0.828343	0.845912	0.722873	0.728588	0.737936	0.542107	0.541	0.568797	0.456498	0.461733	0.463715	1	0.987711	1	0.897328	0.842711	1	0.822742	0.856731	0.942804	0.249433	0.251013	0.250068	0.078342	0.08177	0.088938	0.040235	0.036563	0.03891
50.92	0.310026	0.321634	0.322474	0.150161	0.148512	0.161352	0.069089	0.085863	0.065089	0.941558	0.921663	0.918613	0.920896	0.893226	0.93994	0.848156	0.844311	0.874214	0.729655	0.734954	0.746037	0.547562	0.547333	0.571541	0.461681	0.469314	0.470685	1	1	1	0.895921	0.84399	1	0.824972	0.861538	0.937269	0.254371	0.256184	0.255674	0.079084	0.084146	0.091388	0.041009	0.038279	0.040701
51	0.315303	0.32993	0.327739	0.154094	0.152911	0.166803	0.070465	0.08805	0.06739	0.945887	0.928857	0.923135	0.932836	0.902411	0.95045	0.845987	0.852295	0.871069	0.734279	0.740162	0.750969	0.551654	0.551667	0.577421	0.469826	0.475451	0.478885	1	1	1	0.894515	0.847826	1	0.823857	0.864423	0.944649	0.259309	0.262055	0.26128	0.082302	0.086397	0.092981	0.041783	0.038939	0.041981
51.1	0.323219	0.33695	0.335966	0.159457	0.15705	0.170891	0.073493	0.089418	0.069034	0.948052	0.930456	0.927656	0.929851	0.9093	0.954955	0.852495	0.860279	0.874214	0.740136	0.74537	0.755195	0.558473	0.556667	0.583301	0.47612	0.483755	0.486265	1	1	1	0.893108	0.847826	1	0.819398	0.8625	0.939114	0.265715	0.268344	0.266612	0.083911	0.088772	0.095676	0.044104	0.040919	0.043645
51.23	0.329156	0.342693	0.343205	0.163032	0.160673	0.175525	0.07542	0.093793	0.073636	0.94697	0.939249	0.935192	0.932836	0.912744	0.962462	0.856833	0.874251	0.902516	0.746301	0.751447	0.763649	0.563928	0.562	0.587613	0.483895	0.488809	0.493235	1	1	1	0.895921	0.847826	1	0.827202	0.8625	0.950185	0.270786	0.274214	0.273585	0.08651	0.090773	0.098861	0.045032	0.042503	0.045053
51.3	0.337731	0.349075	0.350773	0.168037	0.164554	0.179886	0.077897	0.09598	0.074951	0.95671	0.941647	0.93896	0.941791	0.924225	0.960961	0.885033	0.872255	0.908805	0.750617	0.756655	0.767524	0.568019	0.567667	0.592317	0.489819	0.495668	0.501435	1	1	1	0.895921	0.845269	1	0.822742	0.8625	0.946494	0.276925	0.279245	0.27878	0.089109	0.092898	0.100943	0.047354	0.043691	0.046973
51.41	0.343338	0.355775	0.357354	0.170897	0.168693	0.184791	0.080374	0.098988	0.076266	0.967532	0.948841	0.941221	0.955224	0.925373	0.956456	0.874187	0.882236	0.924528	0.757707	0.763889	0.77316	0.572451	0.571667	0.598589	0.497223	0.502166	0.505535	1	1	1	0.890295	0.847826	1	0.829431	0.865385	0.944649	0.281196	0.284836	0.284386	0.089604	0.095024	0.102781	0.047663	0.045671	0.047357
51.51	0.349934	0.365029	0.363277	0.176975	0.172057	0.188607	0.082576	0.101996	0.078238	0.968615	0.951239	0.948003	0.959701	0.932262	0.963964	0.885033	0.888224	0.899371	0.764488	0.768229	0.777739	0.578588	0.577	0.603293	0.503517	0.506859	0.510865	1	1	1	0.895921	0.846547	1	0.830546	0.868269	0.946494	0.288002	0.289867	0.290129	0.09245	0.097774	0.105476	0.04952	0.046859	0.049661
51.62	0.356201	0.370772	0.371504	0.182338	0.176455	0.192968	0.085054	0.103363	0.081197	0.963203	0.951239	0.950264	0.956716	0.928817	0.971471	0.885033	0.882236	0.915094	0.766954	0.774016	0.783374	0.583021	0.583	0.608781	0.509441	0.514801	0.519885	1	1	1	0.898734	0.855499	1	0.829431	0.8625	0.948339	0.293874	0.296855	0.296555	0.094554	0.0999	0.107313	0.051377	0.048046	0.051325
51.71	0.363456	0.377792	0.378085	0.185198	0.181113	0.197329	0.086705	0.105278	0.084813	0.977273	0.960032	0.957046	0.961194	0.936854	0.972973	0.898048	0.91018	0.927673	0.774969	0.780671	0.789715	0.589499	0.587	0.612701	0.514624	0.519856	0.524805	1	1	1	0.895921	0.847826	1	0.835006	0.865385	0.948339	0.301081	0.305101	0.304485	0.097649	0.103401	0.110989	0.053389	0.049762	0.053117
51.83	0.369723	0.384493	0.38335	0.190561	0.184994	0.201145	0.088632	0.108832	0.086456	0.978355	0.961631	0.959307	0.965672	0.943743	0.977477	0.915401	0.908184	0.924528	0.779593	0.78588	0.794646	0.591885	0.592667	0.618189	0.520178	0.525632	0.530135	1	1	1	0.893108	0.852941	1	0.833891	0.869231	0.948339	0.306152	0.310412	0.310364	0.100371	0.104151	0.113194	0.054472	0.05161	0.05478
51.89	0.376319	0.39247	0.391247	0.195567	0.187322	0.207959	0.091109	0.112114	0.0881	0.975108	0.963229	0.963075	0.974627	0.943743	0.984985	0.898048	0.912176	0.940252	0.785142	0.79022	0.800634	0.595977	0.597	0.621717	0.526842	0.533935	0.535465	1	1	1	0.890295	0.851662	1	0.830546	0.870192	0.942804	0.314026	0.316841	0.316516	0.101485	0.106777	0.115154	0.055865	0.052402	0.05542
52.03	0.383905	0.400447	0.400132	0.199857	0.193532	0.211229	0.092761	0.114575	0.091716	0.984848	0.973621	0.96835	0.962687	0.948335	0.972973	0.91757	0.924152	0.937107	0.790074	0.795718	0.805213	0.601091	0.602667	0.626029	0.532395	0.536462	0.542025	1	1	1	0.888889	0.85422	1	0.83612	0.874038	0.944649	0.3219	0.324109	0.324036	0.104332	0.109152	0.119074	0.058032	0.054646	0.05734
52.11	0.391491	0.405871	0.408687	0.206292	0.198189	0.216953	0.095789	0.11813	0.092702	0.985931	0.970424	0.976639	0.967164	0.954076	0.983483	0.91757	0.924152	0.95283	0.794081	0.801794	0.81261	0.606205	0.605667	0.629949	0.537579	0.543321	0.546945	1	1	1	0.887482	0.855499	1	0.839465	0.871154	0.950185	0.326571	0.331516	0.332513	0.107673	0.112153	0.120911	0.059889	0.055702	0.059772
52.23	0.398747	0.413529	0.415597	0.209868	0.20207	0.222676	0.099092	0.122778	0.096976	0.989177	0.976019	0.9789	0.973134	0.956372	0.974474	0.932755	0.934132	0.933962	0.802713	0.80816	0.81578	0.610979	0.610333	0.636613	0.542762	0.54657	0.552276	1	1	1	0.891702	0.850384	1	0.839465	0.875	0.935424	0.334179	0.338225	0.338255	0.109777	0.113778	0.123484	0.061436	0.057286	0.060668
52.34	0.407322	0.421506	0.423166	0.215946	0.207245	0.2284	0.101844	0.123052	0.099606	0.985931	0.980016	0.980407	0.973134	0.960964	0.978979	0.930586	0.938124	0.959119	0.806104	0.813368	0.821064	0.616775	0.615667	0.640141	0.547205	0.552347	0.556376	1	1	1	0.888889	0.855499	1	0.83612	0.872115	0.940959	0.342053	0.345493	0.346049	0.112129	0.117779	0.125567	0.063448	0.058606	0.062844
52.45	0.414908	0.429483	0.431392	0.220951	0.211643	0.232761	0.104597	0.12688	0.101907	0.991342	0.984812	0.984175	0.979104	0.967853	0.984985	0.947939	0.942116	0.965409	0.812577	0.819734	0.8267	0.619843	0.62	0.642885	0.554239	0.557401	0.562936	1	1	1	0.891702	0.851662	1	0.83835	0.874038	0.942804	0.350194	0.35276	0.353568	0.115099	0.119655	0.127894	0.065769	0.06217	0.063996
52.51	0.422164	0.436184	0.438302	0.225241	0.216559	0.237939	0.107349	0.130161	0.104536	0.997835	0.989608	0.984175	0.973134	0.966705	0.993994	0.950108	0.94012	0.959119	0.816276	0.824074	0.831631	0.624616	0.624	0.648373	0.557942	0.563177	0.568266	1	1	1	0.887482	0.849105	1	0.839465	0.872115	0.940959	0.356599	0.360168	0.361772	0.116584	0.122156	0.131202	0.067007	0.063358	0.066556
52.61	0.430409	0.445118	0.445541	0.230247	0.221475	0.243936	0.109827	0.133169	0.107824	0.994589	0.988809	0.990957	0.974627	0.967853	0.989489	0.954447	0.956088	0.959119	0.822441	0.828414	0.836914	0.627685	0.627667	0.652293	0.561644	0.565704	0.574416	1	1	1	0.881857	0.855499	1	0.84058	0.878846	0.942804	0.363673	0.367855	0.369702	0.120421	0.124781	0.134264	0.06809	0.065338	0.068476
52.74	0.436675	0.452138	0.45311	0.236682	0.225614	0.248842	0.11313	0.136724	0.110125	0.994589	0.992006	0.992464	0.976119	0.969001	0.987988	0.956616	0.97006	0.968553	0.829531	0.833333	0.84255	0.631776	0.632667	0.658173	0.567197	0.571841	0.576876	1	1	1	0.879044	0.847826	1	0.839465	0.877885	0.940959	0.373415	0.377079	0.378862	0.122772	0.127532	0.137204	0.070257	0.06745	0.070268
52.81	0.44723	0.460753	0.461665	0.242403	0.23053	0.25402	0.115882	0.140826	0.11407	1	0.992806	0.992464	0.98209	0.97589	0.984985	0.967462	0.964072	0.996855	0.834155	0.839699	0.846777	0.635527	0.636333	0.659741	0.572751	0.576895	0.583026	1	1	1	0.88045	0.847826	1	0.841695	0.881731	0.944649	0.382223	0.385744	0.386246	0.124876	0.130408	0.1399	0.073197	0.068242	0.071035
52.92	0.453166	0.469368	0.469891	0.24562	0.235188	0.260289	0.118635	0.14356	0.1167	1	1	0.991711	0.983582	0.973594	0.987988	0.9718	0.97006	0.984277	0.840012	0.846644	0.854174	0.638595	0.64	0.665229	0.576083	0.581588	0.587126	1	1	1	0.881857	0.845269	1	0.842809	0.877885	0.942804	0.390631	0.393431	0.394176	0.127475	0.133408	0.143085	0.073971	0.070354	0.073211
53.01	0.462071	0.476069	0.479763	0.251698	0.23881	0.26465	0.121663	0.147935	0.119329	1	1	0.995479	0.979104	0.97589	0.998498	0.984816	0.986028	0.993711	0.844636	0.851563	0.858049	0.644732	0.644667	0.669933	0.580526	0.585199	0.592866	1	1	1	0.877637	0.849105	1	0.846154	0.878846	0.95941	0.399173	0.401817	0.402926	0.130446	0.136159	0.144922	0.076137	0.072334	0.075387
53.11	0.470317	0.483089	0.488319	0.256346	0.244502	0.270919	0.124415	0.150943	0.123274	1	1	0.993971	0.986567	0.985075	0.992492	0.97397	0.974052	0.971698	0.849568	0.85706	0.862275	0.648483	0.649	0.672677	0.584228	0.589892	0.596556	1	1	1	0.879044	0.852941	1	0.850613	0.885577	0.946494	0.40758	0.411321	0.413454	0.132797	0.139535	0.14774	0.077221	0.07339	0.076667
53.22	0.477902	0.494257	0.497203	0.262424	0.250194	0.276642	0.128269	0.153951	0.126233	1	1	1	0.985075	0.987371	1	1	0.988024	0.990566	0.852959	0.861979	0.867911	0.651892	0.653667	0.676989	0.590152	0.594224	0.602296	1	1	1	0.873418	0.845269	1	0.848384	0.882692	0.942804	0.418657	0.420545	0.421794	0.136262	0.143036	0.152027	0.079542	0.076162	0.079611
53.35	0.487137	0.501276	0.504442	0.267429	0.254075	0.283183	0.131572	0.1586	0.128863	1	1	1	0.979104	0.991963	1	1	0.986028	1	0.861282	0.867766	0.875308	0.656325	0.656333	0.679733	0.595335	0.598556	0.605166	1	1	1	0.874824	0.855499	1	0.852843	0.8875	0.946494	0.427733	0.430468	0.432458	0.138243	0.145411	0.154723	0.082327	0.077614	0.080891
53.42	0.495053	0.510849	0.513327	0.272435	0.258991	0.287817	0.133774	0.161334	0.131164	1	1	1	0.989552	0.997704	1	1	0.994012	1	0.864982	0.874132	0.879887	0.659052	0.66	0.682869	0.597927	0.60361	0.609266	1	1	1	0.874824	0.85422	1	0.856187	0.890385	0.942804	0.436007	0.439273	0.441892	0.141955	0.148412	0.158398	0.083411	0.079197	0.081659
53.52	0.502639	0.520102	0.522869	0.279228	0.264683	0.294358	0.138178	0.165436	0.135766	1	1	1	1	1	1	1	1	1	0.87053	0.877894	0.884466	0.664848	0.663333	0.689534	0.600518	0.605415	0.614186	1	1	1	0.876231	0.850384	1	0.850613	0.888462	0.946494	0.446817	0.449336	0.45201	0.146163	0.151663	0.161093	0.085577	0.081837	0.084987
53.62	0.512203	0.52776	0.532741	0.283876	0.26934	0.300082	0.141481	0.169264	0.138725	1	1	1	1	1	1	1	1	1	0.878237	0.883102	0.888693	0.666894	0.669667	0.691494	0.604221	0.610469	0.617466	1	1	1	0.867792	0.85422	1	0.850613	0.888462	0.940959	0.457494	0.461216	0.461991	0.148886	0.155414	0.164523	0.08666	0.083025	0.086778
53.72	0.522757	0.537652	0.540638	0.289954	0.275032	0.305533	0.145059	0.173093	0.142669	1	1	1	1	1	1	1	1	1	0.880086	0.888889	0.893272	0.672008	0.672	0.694238	0.607923	0.612635	0.620746	1	1	1	0.872011	0.851662	1	0.859532	0.893269	0.942804	0.466836	0.47072	0.472108	0.151114	0.157664	0.16783	0.088517	0.084609	0.087162
53.83	0.531662	0.547862	0.549523	0.295316	0.27969	0.311802	0.148362	0.177468	0.145299	1	1	1	1	1	1	1	1	1	0.888409	0.894097	0.898556	0.6761	0.675333	0.698158	0.613106	0.619134	0.625256	1	1	1	0.877637	0.851662	1	0.859532	0.888462	0.95203	0.476445	0.481901	0.48332	0.154332	0.161915	0.171506	0.090529	0.086589	0.089978
53.92	0.541227	0.55552	0.558078	0.302824	0.285899	0.31698	0.151941	0.18157	0.15023	1	1	1	1	1	1	1	1	1	0.893342	0.900174	0.903839	0.679168	0.679	0.701294	0.617549	0.622744	0.627306	1	1	1	0.866385	0.852941	1	0.860647	0.893269	0.950185	0.488456	0.490706	0.494531	0.158045	0.165666	0.175303	0.092851	0.088437	0.091642
54.05	0.549802	0.565093	0.568937	0.308902	0.290556	0.323521	0.156069	0.184304	0.152531	1	1	1	1	1	1	1	1	1	0.900123	0.905093	0.910884	0.682237	0.683333	0.706782	0.621251	0.625632	0.632226	1	1	1	0.873418	0.859335	1	0.861761	0.894231	0.946494	0.499933	0.504682	0.506426	0.161757	0.169167	0.180203	0.095327	0.090549	0.09369
54.12	0.558707	0.574665	0.578151	0.31498	0.295213	0.328972	0.158271	0.189773	0.157133	1	1	1	1	1	1	1	1	1	0.904131	0.910012	0.915815	0.684964	0.686667	0.707566	0.622732	0.629603	0.635096	1	1	1	0.872011	0.852941	1	0.862876	0.895192	0.946494	0.511277	0.515863	0.517774	0.165718	0.174294	0.183633	0.096255	0.092793	0.095866
54.22	0.569261	0.585833	0.588351	0.321058	0.300647	0.335514	0.163226	0.194695	0.161078	1	1	1	1	1	1	1	1	1	0.909063	0.916088	0.920042	0.689056	0.690333	0.71227	0.627545	0.633574	0.637556	1	1	1	0.873418	0.856777	1	0.866221	0.898077	0.946494	0.522087	0.526765	0.531447	0.168812	0.177044	0.187676	0.099195	0.094773	0.097146
54.35	0.578826	0.594767	0.597894	0.326421	0.305821	0.342873	0.165979	0.197703	0.16568	1	1	1	1	1	1	1	1	1	0.913995	0.921007	0.923565	0.693147	0.695	0.716974	0.629767	0.63574	0.641656	1	1	1	0.877637	0.863171	1	0.866221	0.900962	0.957565	0.522087	0.526765	0.531447	0.168812	0.177044	0.187676	0.099195	0.094773	0.097146
54.45	0.590369	0.60434	0.606449	0.333929	0.310737	0.348596	0.170107	0.202899	0.168968	1	1	1	1	1	1	1	1	1	0.919236	0.9239	0.929905	0.695875	0.697333	0.718542	0.631618	0.637545	0.642886	1	1	1	0.879044	0.863171	1	0.875139	0.899038	0.953875	0.534899	0.538085	0.541427	0.174381	0.18142	0.192576	0.100588	0.096621	0.098938
54.55	0.598615	0.613593	0.615005	0.336074	0.315912	0.35541	0.173135	0.206453	0.171598	1	1	1	1	1	1	1	1	1	0.922935	0.929977	0.934836	0.700648	0.701	0.72403	0.63569	0.641155	0.649036	1	1	1	0.881857	0.865729	1	0.867336	0.901923	0.942804	0.54651	0.550943	0.551408	0.177475	0.185921	0.197231	0.1026	0.098469	0.100858
54.62	0.609169	0.623484	0.626851	0.345728	0.321604	0.360861	0.177814	0.211102	0.175871	1	1	1	1	1	1	1	1	1	0.928175	0.934028	0.940472	0.704739	0.706	0.727166	0.639763	0.644043	0.649446	1	1	1	0.883263	0.873402	1	0.87291	0.904808	0.946494	0.559055	0.561006	0.565354	0.181807	0.189547	0.202132	0.103683	0.100053	0.10137
54.72	0.617414	0.634971	0.636394	0.351806	0.325744	0.367948	0.182494	0.21411	0.179158	1	1	1	1	1	1	1	1	1	0.935573	0.940104	0.944699	0.708149	0.711	0.73187	0.640504	0.649458	0.654777	1	1	1	0.881857	0.879795	1	0.87291	0.906731	0.944649	0.570799	0.574423	0.577659	0.186262	0.196549	0.207032	0.106778	0.102561	0.104953
54.85	0.630937	0.644863	0.646923	0.357883	0.33273	0.375579	0.186072	0.219032	0.184418	1	1	1	1	1	1	1	1	1	0.940506	0.944734	0.94646	0.712581	0.713	0.735006	0.644206	0.651625	0.656007	1	1	1	0.890295	0.882353	1	0.874025	0.905769	0.948339	0.583745	0.586862	0.590238	0.191213	0.1998	0.211564	0.107707	0.104013	0.105977
54.95	0.638852	0.655073	0.657453	0.364676	0.337904	0.381848	0.189375	0.223134	0.188363	1	1	1	1	1	1	1	1	1	0.944821	0.949074	0.952096	0.716672	0.719	0.738534	0.649019	0.651986	0.658467	1	1	1	0.888889	0.890026	1	0.879599	0.904808	0.948339	0.596423	0.599022	0.603363	0.196535	0.205301	0.21769	0.109099	0.105597	0.107769
55.04	0.650396	0.66656	0.669628	0.369682	0.345149	0.389752	0.193779	0.226962	0.191321	1	1	1	1	1	1	1	1	1	0.950678	0.954282	0.955266	0.721787	0.723	0.740102	0.652351	0.655957	0.661747	1	1	1	0.898734	0.891304	1	0.874025	0.911538	0.950185	0.610703	0.61174	0.615669	0.200495	0.210303	0.222957	0.111111	0.107313	0.109433
55.14	0.662269	0.675495	0.679829	0.377905	0.349547	0.395476	0.197082	0.231611	0.196252	1	1	1	1	1	1	1	1	1	0.954994	0.957176	0.961254	0.727583	0.727	0.746766	0.652721	0.659928	0.664207	1	1	1	0.902954	0.901535	1	0.879599	0.906731	0.950185	0.62098	0.623899	0.628521	0.206188	0.215929	0.229082	0.114051	0.110216	0.112249
55.21	0.672493	0.687939	0.688713	0.383268	0.355239	0.401744	0.200936	0.2379	0.200197	1	1	1	1	1	1	1	1	1	0.95746	0.964699	0.964424	0.730651	0.731	0.748726	0.657534	0.661011	0.665437	1	1	1	0.909986	0.90665	1	0.880713	0.910577	0.95203	0.63566	0.638295	0.642056	0.211386	0.222056	0.23533	0.116992	0.111404	0.114169
55.33	0.684037	0.69783	0.700559	0.393279	0.36119	0.408831	0.205615	0.240634	0.203485	1	1	1	1	1	1	1	1	1	0.963625	0.968461	0.967946	0.736447	0.735333	0.753038	0.658275	0.663899	0.668717	1	1	1	0.909986	0.909207	1	0.877369	0.909615	0.940959	0.647004	0.651293	0.655592	0.217327	0.227307	0.242068	0.11792	0.114176	0.116473
55.43	0.69558	0.708998	0.711747	0.400429	0.368176	0.414009	0.208643	0.245556	0.208744	1	1	1	1	1	1	1	1	1	0.967016	0.972512	0.973582	0.74088	0.741333	0.757742	0.661977	0.666065	0.671177	1	1	1	0.922644	0.921995	1	0.882943	0.910577	0.950185	0.660883	0.662194	0.668034	0.222525	0.234059	0.248561	0.120087	0.11642	0.118008
55.54	0.706135	0.719528	0.721948	0.406864	0.373868	0.420005	0.213598	0.250479	0.211703	1	1	1	1	1	1	1	1	1	0.971023	0.972512	0.975343	0.745653	0.746333	0.76323	0.661607	0.668953	0.674047	1	1	1	0.925457	0.928389	1	0.875139	0.909615	0.942804	0.673695	0.677568	0.679929	0.229332	0.24056	0.254686	0.121789	0.11774	0.119416
55.64	0.717018	0.729738	0.733136	0.415445	0.379819	0.426002	0.218002	0.25458	0.215648	1	1	1	1	1	1	1	1	1	0.974106	0.977141	0.979923	0.751108	0.753	0.76911	0.66642	0.671119	0.674047	1	1	1	0.938115	0.932225	1	0.884058	0.904808	0.940959	0.68624	0.690706	0.693601	0.236386	0.248437	0.261791	0.124265	0.119324	0.12236
55.72	0.727573	0.740906	0.745311	0.42045	0.386546	0.432543	0.221305	0.258135	0.218277	1	1	1	1	1	1	1	1	1	0.97688	0.980324	0.982036	0.755199	0.757667	0.773422	0.667531	0.671841	0.677327	1	1	1	0.936709	0.93734	1	0.876254	0.908654	0.935424	0.701321	0.703704	0.707274	0.242698	0.254814	0.269386	0.126431	0.121964	0.12364
55.85	0.737467	0.750798	0.752879	0.430461	0.39379	0.439084	0.224333	0.263331	0.22288	1	1	1	1	1	1	1	1	1	0.979963	0.984664	0.984502	0.762359	0.763	0.780086	0.669011	0.674007	0.681427	1	1	1	0.95218	0.943734	1	0.878484	0.904808	0.931734	0.713199	0.7174	0.72163	0.250248	0.262566	0.278084	0.128753	0.124208	0.125432
55.96	0.750989	0.762285	0.761435	0.437969	0.401035	0.446171	0.229012	0.267979	0.225181	1	1	1	1	1	1	1	1	1	0.983354	0.985243	0.986615	0.76986	0.77	0.783614	0.672344	0.676173	0.681017	1	1	1	0.957806	0.943734	1	0.879599	0.908654	0.929889	0.726278	0.731656	0.733115	0.257054	0.270318	0.285434	0.1303	0.126452	0.127224
56.05	0.761214	0.774091	0.77361	0.446907	0.406727	0.452439	0.233416	0.272081	0.231427	1	1	1	1	1	1	1	1	1	0.985512	0.987847	0.991194	0.775315	0.776667	0.790278	0.673084	0.677617	0.682247	1	1	1	0.954993	0.965473	1	0.877369	0.908654	0.928044	0.73909	0.741579	0.747471	0.264233	0.279195	0.293765	0.132467	0.127376	0.1294
56.14	0.771108	0.783344	0.783152	0.457276	0.415265	0.457618	0.236994	0.27755	0.233399	1	1	1	1	1	1	1	1	1	0.98767	0.990451	0.993308	0.782475	0.783	0.796158	0.674565	0.679783	0.684707	1	1	1	0.966245	0.961637	1	0.877369	0.904808	0.922509	0.750968	0.754577	0.759776	0.272153	0.287697	0.303442	0.134324	0.129092	0.131704
56.25	0.783311	0.795469	0.795327	0.464426	0.423803	0.465794	0.240022	0.281378	0.237015	1	1	1	1	1	1	1	1	1	0.989827	0.992188	0.994364	0.787249	0.789	0.802822	0.677157	0.680505	0.683887	1	1	1	0.966245	0.970588	1	0.871795	0.904808	0.916974	0.76418	0.765618	0.771807	0.282426	0.297824	0.313488	0.13649	0.133052	0.134519
56.34	0.794855	0.805361	0.803883	0.474437	0.432083	0.472063	0.245252	0.285753	0.24096	1	1	1	1	1	1	1	1	1	0.992602	0.993924	0.995421	0.794068	0.795333	0.809486	0.678638	0.683032	0.685527	1	1	1	0.971871	0.974425	1	0.87291	0.899038	0.902214	0.775924	0.779595	0.783976	0.290347	0.306202	0.323901	0.140359	0.13424	0.136823
56.47	0.805409	0.815571	0.812438	0.483733	0.440103	0.48024	0.247454	0.290675	0.245562	1	1	1	1	1	1	1	1	1	0.993218	0.99566	0.99683	0.803273	0.805333	0.816935	0.679008	0.682671	0.687167	1	1	1	0.980309	0.984655	1	0.86845	0.899038	0.904059	0.789137	0.790077	0.794777	0.301238	0.314829	0.334558	0.142061	0.137408	0.138999
56.53	0.815633	0.828015	0.825601	0.494101	0.446831	0.488416	0.252133	0.296691	0.250164	1	1	1	1	1	1	1	1	1	0.995376	0.997106	0.997534	0.810433	0.812667	0.822815	0.681229	0.685921	0.689627	1	1	1	0.984529	0.988491	1	0.863991	0.898077	0.907749	0.799146	0.801118	0.806946	0.309901	0.326582	0.344114	0.144537	0.140048	0.141303
56.66	0.828166	0.836311	0.834814	0.503396	0.457697	0.495775	0.256262	0.300793	0.254109	1	1	1	1	1	1	1	1	1	0.996301	0.997396	0.997887	0.817934	0.82	0.831047	0.681229	0.688087	0.690857	1	1	1	0.985935	0.994885	1	0.863991	0.895192	0.892989	0.799146	0.801118	0.806946	0.309901	0.326582	0.344114	0.144537	0.140048	0.141303
56.76	0.838061	0.846203	0.844357	0.51305	0.464683	0.504497	0.25984	0.304895	0.256082	1	1	1	1	1	1	1	1	1	0.996301	1	0.999296	0.826458	0.827	0.838495	0.68308	0.687004	0.690447	1	1	1	0.992968	0.996164	1	0.860647	0.893269	0.883764	0.811157	0.814675	0.81802	0.320297	0.337834	0.356732	0.146549	0.142819	0.143735
56.86	0.847625	0.855137	0.852912	0.525206	0.475291	0.512946	0.263694	0.308723	0.260684	1	1	1	1	1	1	1	1	1	0.99815	1	0.998943	0.834299	0.833667	0.845551	0.683821	0.68917	0.692087	1	1	1	0.992968	0.996164	1	0.852843	0.891346	0.883764	0.822768	0.825017	0.828411	0.330693	0.348337	0.367757	0.149489	0.144931	0.146679
56.96	0.861148	0.864071	0.8641	0.536646	0.483829	0.521123	0.267823	0.314739	0.2643	1	1	1	1	1	1	1	1	1	0.997842	1	1	0.843505	0.844	0.854175	0.686042	0.691697	0.694547	1	1	1	1	0.987212	1	0.862876	0.890385	0.881919	0.832777	0.836059	0.839486	0.341955	0.360465	0.380375	0.152584	0.147967	0.14975
57.04	0.871372	0.873963	0.872326	0.547372	0.493402	0.530662	0.271952	0.319661	0.267258	1	1	1	1	1	1	1	1	1	0.998459	1	1	0.851347	0.852	0.862015	0.689004	0.69278	0.694957	1	1	1	1	0.996164	1	0.856187	0.889423	0.880074	0.844922	0.848917	0.852338	0.353713	0.373843	0.392993	0.156763	0.151399	0.152182
57.14	0.879617	0.884493	0.881211	0.558813	0.505304	0.539929	0.276631	0.32431	0.272189	1	1	1	1	1	1	1	1	1	1	1	1	0.860552	0.861667	0.870639	0.689374	0.694585	0.696187	1	1	1	1	0.996164	1	0.856187	0.8875	0.867159	0.854798	0.855905	0.860268	0.365099	0.385096	0.405366	0.158929	0.153643	0.155894
57.28	0.889842	0.892151	0.891083	0.572041	0.515395	0.548923	0.279934	0.328685	0.275148	1	1	1	1	1	1	1	1	1	1	1	1	0.869076	0.872	0.878871	0.692336	0.695307	0.698647	1	1	1	1	1	1	0.861761	0.884615	0.878229	0.862939	0.866108	0.869155	0.377104	0.397974	0.419699	0.161715	0.157339	0.15871
57.34	0.902045	0.901723	0.899309	0.58241	0.526261	0.558463	0.282411	0.33388	0.277778	1	1	1	1	1	1	1	1	1	1	1	1	0.879304	0.878333	0.889063	0.693817	0.698917	0.699057	1	1	1	1	1	1	0.853958	0.892308	0.867159	0.87148	0.875611	0.879683	0.389851	0.412103	0.433052	0.164191	0.159451	0.161526
57.46	0.91128	0.910019	0.90589	0.595281	0.538939	0.570183	0.287091	0.34017	0.28238	1	1	1	1	1	1	1	1	1	1	1	1	0.886123	0.887667	0.894551	0.694558	0.699278	0.702337	1	1	1	1	1	1	0.852843	0.8875	0.861624	0.882557	0.884976	0.8898	0.40396	0.425981	0.449467	0.168678	0.163279	0.165237
57.56	0.923813	0.918634	0.914116	0.608509	0.551358	0.582448	0.291495	0.344545	0.287311	1	1	1	1	1	1	1	1	1	1	1	1	0.894988	0.896	0.903959	0.697149	0.7	0.702747	1	1	1	1	1	1	0.857302	0.884615	0.856089	0.891632	0.892103	0.896226	0.418317	0.440985	0.46282	0.172083	0.166711	0.169077
57.65	0.933377	0.927888	0.921685	0.621738	0.56326	0.592259	0.295348	0.349467	0.290598	1	1	1	1	1	1	1	1	1	1	1	1	0.90283	0.904	0.915327	0.699371	0.702888	0.705207	1	1	1	1	1	1	0.856187	0.886538	0.859779	0.898705	0.900629	0.90484	0.431683	0.456114	0.477643	0.175952	0.170671	0.172405
57.75	0.943931	0.934269	0.928595	0.632463	0.57542	0.602344	0.299752	0.353295	0.295201	1	1	1	1	1	1	1	1	1	1	1	1	0.912717	0.912333	0.921991	0.701962	0.706137	0.706847	1	1	1	1	1	1	0.856187	0.8875	0.861624	0.908048	0.907338	0.913317	0.446163	0.471118	0.493936	0.180439	0.17397	0.177909
57.87	0.953166	0.94097	0.934189	0.649625	0.589133	0.614336	0.304156	0.359037	0.296844	1	1	1	1	1	1	1	1	1	1	1	1	0.920218	0.920333	0.931399	0.705665	0.707942	0.709717	1	1	1	1	1	1	0.856187	0.894231	0.867159	0.916589	0.916282	0.92029	0.461386	0.486247	0.510352	0.184308	0.17859	0.180596
57.97	0.959103	0.947033	0.942415	0.662853	0.60207	0.626329	0.308285	0.364233	0.303419	1	1	1	1	1	1	1	1	1	1	1	1	0.928401	0.928667	0.937279	0.705294	0.711191	0.711767	1	1	1	1	1	1	0.861761	0.891346	0.867159	0.922061	0.925926	0.928493	0.476733	0.502001	0.527012	0.187713	0.18255	0.185076
58.06	0.969327	0.955648	0.948996	0.677512	0.615265	0.638866	0.312689	0.369975	0.307035	1	1	1	1	1	1	1	1	1	1	1	1	0.936243	0.937	0.94512	0.710848	0.714079	0.714227	1	1	1	1	1	1	0.865106	0.897115	0.870849	0.930468	0.930957	0.935056	0.493193	0.520005	0.54551	0.19251	0.187434	0.189556
58.17	0.974934	0.959796	0.954261	0.689668	0.628978	0.650859	0.316543	0.374624	0.311637	1	1	1	1	1	1	1	1	1	1	1	1	0.944426	0.945667	0.951	0.712699	0.716968	0.717097	1	1	1	1	1	1	0.863991	0.900962	0.870849	0.936474	0.937247	0.940388	0.509035	0.536884	0.561558	0.197307	0.191262	0.194548
58.26	0.98252	0.964901	0.960842	0.703253	0.643726	0.663396	0.321773	0.380366	0.315911	1	1	1	1	1	1	1	1	1	1	1	1	0.951926	0.953	0.959232	0.716401	0.719856	0.719147	1	1	1	1	1	1	0.866221	0.900962	0.872694	0.942346	0.945912	0.948318	0.525619	0.553138	0.579199	0.203652	0.19707	0.199667
58.34	0.990106	0.970325	0.967753	0.717555	0.65718	0.677296	0.3248	0.384195	0.317226	1	1	1	1	1	1	1	1	1	1	1	1	0.957041	0.958667	0.963936	0.719733	0.724188	0.723657	1	1	1	1	1	1	0.87291	0.904808	0.870849	0.951288	0.951083	0.954744	0.542079	0.569892	0.596594	0.20783	0.201822	0.205555
58.47	0.994063	0.975431	0.973346	0.732571	0.673739	0.689834	0.330856	0.389937	0.3238	1	1	1	1	1	1	1	1	1	1	1	1	0.962496	0.963667	0.969816	0.722325	0.727798	0.725297	1	1	1	1	1	1	0.887402	0.906731	0.869004	0.956226	0.954857	0.959393	0.558416	0.588397	0.612397	0.213556	0.206705	0.210547
58.57	0.996372	0.978622	0.975321	0.745442	0.690039	0.702099	0.336636	0.392398	0.330703	1	1	1	1	1	1	1	1	1	1	1	1	0.968633	0.967667	0.974912	0.726027	0.732852	0.731037	1	1	1	1	1	1	0.888517	0.908654	0.880074	0.962899	0.962264	0.964999	0.576238	0.604901	0.62967	0.219746	0.212513	0.215666
58.67	0.995712	0.982451	0.982889	0.75867	0.702717	0.717089	0.34104	0.399781	0.333005	1	1	1	1	1	1	1	1	1	1	1	1	0.974429	0.973	0.979224	0.731581	0.736823	0.735957	1	1	1	1	1	1	0.891862	0.916346	0.891144	0.968637	0.968134	0.96787	0.592327	0.622531	0.649394	0.225472	0.218717	0.22245
58.75	0.99934	0.987237	0.985192	0.772971	0.717982	0.731262	0.347096	0.40443	0.339579	1	1	1	1	1	1	1	1	1	1	1	1	0.978179	0.980667	0.98432	0.737505	0.739711	0.740057	1	1	1	1	1	1	0.899666	0.924038	0.898524	0.970773	0.97051	0.973339	0.609158	0.639535	0.666912	0.2329	0.225713	0.228977
58.85	0.99934	0.990747	0.987825	0.78763	0.73273	0.744617	0.351225	0.410172	0.343524	1	1	1	1	1	1	1	1	1	1	1	1	0.984998	0.984333	0.990592	0.741947	0.746209	0.745797	1	1	1	1	1	1	0.906355	0.931731	0.902214	0.970773	0.97051	0.973339	0.609158	0.639535	0.666912	0.2329	0.225713	0.228977
58.98	1	0.993299	0.991115	0.802646	0.747995	0.75988	0.357556	0.415915	0.351085	1	1	1	1	1	1	1	1	1	1	1	1	0.988749	0.988333	0.99216	0.747871	0.753069	0.752358	1	1	1	1	1	1	0.919732	0.935577	0.907749	0.974643	0.975681	0.979902	0.625619	0.656539	0.683327	0.240019	0.231653	0.235505
59.04	1	0.994895	0.99309	0.815874	0.764295	0.774053	0.363887	0.420837	0.354701	1	1	1	1	1	1	1	1	1	1	1	1	0.990453	0.992667	0.995688	0.754535	0.758484	0.758508	1	1	1	1	1	1	0.925307	0.940385	0.915129	0.979314	0.978057	0.982773	0.642574	0.672793	0.699253	0.248066	0.238516	0.242161
59.14	1	0.99649	0.995393	0.830533	0.779301	0.787681	0.370493	0.427126	0.363248	1	1	1	1	1	1	1	1	1	1	1	1	0.993863	0.993333	0.997648	0.760459	0.764621	0.765068	1	1	1	1	1	1	0.930881	0.947115	0.926199	0.983184	0.984626	0.985371	0.659901	0.691423	0.715668	0.254101	0.245776	0.250992
59.25	1	0.997766	0.99638	0.842331	0.791203	0.802944	0.376824	0.433142	0.36785	1	1	1	1	1	1	1	1	1	1	1	1	0.995568	0.997667	0.997648	0.767494	0.771119	0.771218	1	1	1	1	1	1	0.943144	0.95	0.928044	0.987055	0.986723	0.988652	0.675866	0.708177	0.733431	0.263386	0.254752	0.259823
59.38	1	0.997766	0.999013	0.856632	0.806468	0.815481	0.38343	0.440252	0.37574	1	1	1	1	1	1	1	1	1	1	1	1	0.99625	0.997	1	0.773787	0.780144	0.779008	1	1	1	1	1	1	0.948718	0.959615	0.942804	0.991592	0.9884	0.99207	0.689604	0.722556	0.748622	0.270969	0.262012	0.267631
59.48	1	1	0.997368	0.869861	0.820699	0.829654	0.390586	0.4449	0.382314	1	1	1	1	1	1	1	1	1	1	1	1	0.998977	0.997667	1	0.783414	0.785199	0.786388	1	1	1	1	1	1	0.957637	0.9625	0.95203	0.99306	0.990915	0.99248	0.707673	0.737559	0.762955	0.280254	0.271251	0.276974
59.57	1	1	1	0.883089	0.835705	0.843282	0.398569	0.453924	0.390204	1	1	1	1	1	1	1	1	1	1	1	1	0.999659	0.999	1	0.791559	0.795668	0.794998	1	1	1	1	1	1	0.968785	0.973077	0.961255	0.994662	0.99413	0.994121	0.720421	0.752688	0.778023	0.289075	0.280359	0.286702
59.65	1	1	1	0.893815	0.849935	0.857454	0.40545	0.459393	0.397436	1	1	1	1	1	1	1	1	1	1	1	1	0.998636	0.998333	1	0.799334	0.804332	0.801558	1	1	1	1	1	1	0.972129	0.975962	0.98155	0.995863	0.995807	0.998086	0.735396	0.766692	0.791376	0.300062	0.289071	0.295789
59.75	1	1	1	0.903826	0.863648	0.868902	0.413432	0.466776	0.406969	1	1	1	1	1	1	1	1	1	1	1	1	1	1	1	0.807849	0.813357	0.812628	1	1	1	1	1	1	0.978818	0.982692	0.97786	0.997865	0.994969	0.99918	0.748762	0.778695	0.803504	0.308883	0.299102	0.307692
59.88	1	1	1	0.915981	0.875809	0.881984	0.421965	0.474979	0.414201	1	1	1	1	1	1	1	1	1	1	1	1	1	1	1	0.817845	0.820217	0.821648	1	1	1	1	1	1	0.984392	0.985577	0.987085	0.999466	0.998043	0.99918	0.763366	0.791323	0.816122	0.320644	0.309398	0.317548
59.97	1	1	1	0.927065	0.88771	0.893704	0.43215	0.484824	0.424063	1	1	1	1	1	1	1	1	1	1	1	1	1	1	1	0.826361	0.829603	0.833128	1	1	1	1	1	1	0.994426	0.986538	0.98893	1	1	0.99959	0.778713	0.803576	0.828004	0.330857	0.320486	0.330603
60.06	1	1	1	0.935288	0.900906	0.907059	0.440132	0.492207	0.432939	1	1	1	1	1	1	1	1	1	1	1	1	1	1	1	0.837097	0.841516	0.843788	1	1	1	1	1	1	0.993311	0.998077	0.99262	1	1	0.999043	0.792203	0.816829	0.839765	0.343237	0.332497	0.340842
60.19	1	1	1	0.946371	0.913066	0.918234	0.450041	0.501504	0.4405	1	1	1	1	1	1	1	1	1	1	1	1	1	1	1	0.846723	0.851986	0.851579	1	1	1	1	1	1	0.99777	0.998077	1	1	1	1	0.807797	0.828457	0.851035	0.355308	0.345301	0.354921
60.28	1	1	1	0.954237	0.923933	0.928318	0.459675	0.510801	0.451019	1	1	1	1	1	1	1	1	1	1	1	1	1	1	1	0.85672	0.859928	0.860599	1	1	1	1	1	1	1	0.998077	1	1	1	1	0.818688	0.839085	0.86059	0.370009	0.358237	0.368232
60.37	1	1	1	0.962102	0.93273	0.937585	0.470135	0.520645	0.462196	1	1	1	1	1	1	1	1	1	1	1	1	1	1	1	0.867086	0.868953	0.870029	1	1	1	1	1	1	1	0.998077	1	1	1	1	0.832426	0.848212	0.869778	0.383782	0.371172	0.383335
60.47	1	1	1	0.969968	0.942561	0.947125	0.481145	0.530763	0.47403	1	1	1	1	1	1	1	1	1	1	1	1	1	1	1	0.876342	0.883394	0.882329	1	1	1	1	1	1	1	0.998077	1	1	1	1	0.844678	0.858465	0.880314	0.398019	0.3849	0.39895
60.58	1	1	1	0.976403	0.949806	0.955029	0.490779	0.541427	0.483892	1	1	1	1	1	1	1	1	1	1	1	1	1	1	1	0.887079	0.892058	0.893399	1	1	1	1	1	1	1	1	1	1	1	1	0.852847	0.867217	0.887909	0.412566	0.399947	0.412902
60.67	1	1	1	0.980336	0.957827	0.962933	0.503165	0.552365	0.496713	1	1	1	1	1	1	1	1	1	1	1	1	1	1	1	0.898186	0.90361	0.904059	1	1	1	1	1	1	1	1	1	1	1	1	0.86349	0.875469	0.895749	0.426803	0.414071	0.429285
60.78	1	1	1	0.983911	0.965071	0.969474	0.514726	0.56303	0.507232	1	1	1	1	1	1	1	1	1	1	1	1	1	1	1	0.908182	0.913718	0.914309	1	1	1	1	1	1	1	1	1	1	1	1	0.871782	0.884596	0.903589	0.443052	0.43057	0.444388
60.87	1	1	1	0.989989	0.972574	0.97656	0.530416	0.574788	0.521696	1	1	1	1	1	1	1	1	1	1	1	1	1	1	1	0.917438	0.924188	0.924149	1	1	1	1	1	1	1	1	1	1	1	1	0.879332	0.892473	0.911797	0.460229	0.448654	0.461538
60.95	1	1	1	0.992492	0.978008	0.981739	0.541701	0.58764	0.535174	1	1	1	1	1	1	1	1	1	1	1	1	1	1	1	0.927064	0.932852	0.933579	1	1	1	1	1	1	1	1	1	1	1	1	0.888614	0.89935	0.919637	0.477252	0.463833	0.478817
61.05	1	1	1	0.995352	0.985252	0.987735	0.556565	0.601313	0.547009	1	1	1	1	1	1	1	1	1	1	1	1	1	1	1	0.937801	0.941516	0.941369	1	1	1	1	1	1	1	1	1	1	1	1	0.896906	0.906852	0.927355	0.495822	0.481521	0.496224
61.17	1	1	1	0.99714	0.988875	0.991551	0.571704	0.613344	0.56213	1	1	1	1	1	1	1	1	1	1	1	1	1	1	1	0.945576	0.951625	0.95244	1	1	1	1	1	1	1	1	1	1	1	1	0.904827	0.91823	0.932745	0.513463	0.500264	0.515039
61.29	1	1	1	0.996425	0.992497	0.994004	0.586017	0.627017	0.577581	1	1	1	1	1	1	1	1	1	1	1	1	1	1	1	0.953351	0.957762	0.95982	1	1	1	1	1	1	1	1	1	1	1	1	0.911881	0.924981	0.940341	0.532343	0.517159	0.533982
61.39	1	1	1	0.99857	0.995343	0.995094	0.600606	0.64233	0.592045	1	1	1	1	1	1	1	1	1	1	1	1	1	1	1	0.962606	0.966065	0.96802	1	1	1	1	1	1	1	1	1	1	1	1	0.911881	0.924981	0.940341	0.532343	0.517159	0.533982
61.47	1	1	1	1	0.996119	0.997547	0.614368	0.654908	0.607495	1	1	1	1	1	1	1	1	1	1	1	1	1	1	1	0.967419	0.971841	0.97335	1	1	1	1	1	1	1	1	1	1	1	1	0.919059	0.931483	0.946956	0.550604	0.535243	0.553309
61.59	1	1	1	1	0.996119	0.998092	0.631159	0.670221	0.622945	1	1	1	1	1	1	1	1	1	1	1	1	1	1	1	0.974454	0.976895	0.98032	1	1	1	1	1	1	1	1	1	1	1	1	0.92698	0.938985	0.952346	0.571185	0.55491	0.571867
61.69	1	1	1	1	0.999224	0.99891	0.647949	0.686081	0.640039	1	1	1	1	1	1	1	1	1	1	1	1	1	1	1	0.980007	0.98231	0.98606	1	1	1	1	1	1	1	1	1	1	1	1	0.934158	0.944986	0.958594	0.589601	0.574314	0.591834
61.79	1	1	1	1	0.998706	0.999455	0.664465	0.699754	0.654504	1	1	1	1	1	1	1	1	1	1	1	1	1	1	1	0.986672	0.988448	0.98975	1	1	1	1	1	1	1	1	1	1	1	1	0.942079	0.951363	0.963126	0.60848	0.592397	0.610777
61.87	1	1	1	1	0.999483	1	0.681255	0.716161	0.672584	1	1	1	1	1	1	1	1	1	1	1	1	1	1	1	0.988153	0.990253	0.99262	1	1	1	1	1	1	1	1	1	1	1	1	0.947277	0.957989	0.970232	0.628288	0.611668	0.628568
61.99	1	1	1	1	1	1	0.698596	0.732568	0.688692	1	1	1	1	1	1	1	1	1	1	1	1	1	1	1	0.991855	0.99639	0.99549	1	1	1	1	1	1	1	1	1	1	1	1	0.954084	0.964866	0.975499	0.64624	0.62962	0.648151
62.09	1	1	1	1	1	1	0.717038	0.748428	0.707758	1	1	1	1	1	1	1	1	1	1	1	1	1	1	1	0.995557	0.99639	0.99754	1	1	1	1	1	1	1	1	1	1	1	1	0.960644	0.969117	0.978439	0.665274	0.649155	0.666837
62.18	1	1	1	1	1	1	0.734379	0.764561	0.724852	1	1	1	1	1	1	1	1	1	1	1	1	1	1	1	0.994076	0.997473	0.99877	1	1	1	1	1	1	1.1	1.1	1.1	1	1	1	0.964851	0.973118	0.984687	0.681368	0.667239	0.683604
62.27	1	1	1	1	1	1	0.750344	0.780421	0.742604	1	1	1	1	1	1	1	1	1	1	1	1	1	1	1	0.997408	0.998917	0.99795	1	1	1	1	1	1	1.1	1.1	1.1	1	1	1	0.969431	0.97937	0.98677	0.700402	0.685718	0.701139
62.36	1	1	1	1	1	1	0.768786	0.799016	0.760355	1	1	1	1	1	1	1	1	1	1	1	1	1	1	1	1	1	1	1	1	1	1	1	1	1.1	1.1	1.1	1	1	1	0.975866	0.982996	0.989465	0.718508	0.702746	0.719058
62.48	1	1	1	1	1	1	0.786402	0.812415	0.775805	1	1	1	1	1	1	1	1	1	1	1	1	1	1	1	1	1	1	1	1	1	1	1	1	1.1	1.1	1.1	1	1	1	0.980322	0.988122	0.991792	0.734293	0.721885	0.736593
62.6	1	1	1	1	1	1	0.802642	0.830736	0.794543	1	1	1	1	1	1	1	1	1	1	1	1	1	1	1	1	1	1	1	1	1	1	1	1	1.1	1.1	1.1	1	1	1	0.98552	0.989372	0.995222	0.750077	0.737988	0.752464
62.7	1	1	1	1	1	1	0.819433	0.844955	0.81098	1	1	1	1	1	1	1	1	1	1	1	1	1	1	1	1	1	1	1	1	1	1	1	1	1.1	1.1	1.1	1	1	1	0.98948	0.992998	0.997795	0.763076	0.752772	0.767439
62.78	1	1	1	1	1	1	0.837049	0.861635	0.827416	1	1	1	1	1	1	1	1	1	1	1	1	1	1	1	1	1	1	1	1	1	1	1	1	1.1	1.1	1.1	1	1	1	0.990842	0.994499	0.997672	0.779171	0.767159	0.781262
62.87	1	1	1	1	1	1	0.853014	0.876401	0.843195	1	1	1	1	1	1	1	1	1	1	1	1	1	1	1	1	1	1	1	1	1	1	1	1	1.1	1.1	1.1	1	1	1	0.994059	0.996999	1	0.793098	0.780227	0.793805
62.99	1	1	1	1	1	1	0.869805	0.890894	0.859961	1	1	1	1	1	1	1	1	1	1	1	1	1	1	1	1	1	1	1	1	1	1	1	1	1.1	1.1	1.1	1	1	1	0.995545	0.998125	1	0.805942	0.795407	0.807244
63.08	1	1	1	1	1	1	0.884118	0.903199	0.874096	1	1	1	1	1	1	1	1	1	1	1	1	1	1	1	1	1	1	1	1	1	1	1	1	1.1	1.1	1.1	1	1	1	0.996658	0.999375	1	0.817394	0.807022	0.819788
63.19	1	1	1	1	1	1	0.899532	0.916598	0.889875	1	1	1	1	1	1	1	1	1	1	1	1	1	1	1	1	1	1	1	1	1	1	1	1	1.1	1.1	1.1	1	1	1	0.996906	0.99925	1	0.829619	0.817846	0.831307
63.29	1	1	1	1	1	1	0.912469	0.926989	0.901381	1	1	1	1	1	1	1	1	1	1	1	1	1	1	1	1	1	1	1	1	1	1	1	1	1.1	1.1	1.1	1	1	1	0.997896	0.999375	1	0.838595	0.829725	0.841418
63.38	1	1	1	1	1	1	0.925681	0.939295	0.912558	1	1	1	1	1	1	1	1	1	1	1	1	1	1	1	1	1	1	1	1	1	1	1	1	1.1	1.1	1.1	1	1	1	1	1	1	0.849118	0.840417	0.851785
63.5	1	1	1	1	1	1	0.937792	0.949139	0.926364	1	1	1	1	1	1	1	1	1	1	1	1	1	1	1	1	1	1	1	1	1	1	1	1	1.1	1.1	1.1	1	1	1	1	1	1	0.857939	0.850581	0.860617
63.6	1	1	1	1	1	1	0.947702	0.957889	0.936555	1	1	1	1	1	1	1	1	1	1	1	1	1	1	1	1	1	1	1	1	1	1	1	1	1.1	1.1	1.1	1	1	1	1	1	1	0.866914	0.859293	0.869832
63.68	1	1	1	1	1	1	0.958437	0.966092	0.947732	1	1	1	1	1	1	1	1	1	1	1	1	1	1	1	1	1	1	1	1	1	1	1	1	1.1	1.1	1.1	1	1	1	1	1	1	0.875735	0.870248	0.878536
63.8	1	1	1	1	1	1	0.966419	0.97539	0.954635	1	1	1	1	1	1	1	1	1	1	1	1	1	1	1	1	1	1	1	1	1	1	1	1	1.1	1.1	1.1	1	1	1	1	1	1	0.883627	0.878168	0.887751
63.9	1	1	1	1	1	1	0.975778	0.979491	0.962525	1	1	1	1	1	1	1	1	1	1	1	1	1	1	1	1	1	1	1	1	1	1	1	1	1.1	1.1	1.1	1	1	1	1	1	1	0.892448	0.885428	0.896199
63.98	1	1	1	1	1	1	0.981007	0.983593	0.968771	1	1	1	1	1	1	1	1	1	1	1	1	1	1	1	1	1	1	1	1	1	1	1	1	1.1	1.1	1.1	1	1	1	1	1	1	0.898793	0.894007	0.901958
64.09	1	1	1	1	1	1	0.985687	0.989062	0.973702	1	1	1	1	1	1	1	1	1	1	1	1	1	1	1	1	1	1	1	1	1	1	1	1	1.1	1.1	1.1	1	1	1	1	1	1	0.908233	0.900871	0.91015
64.19	1	1	1	1	1	1	0.990917	0.993164	0.97929	1	1	1	1	1	1	1	1	1	1	1	1	1	1	1	1	1	1	1	1	1	1	1	1	1.1	1.1	1.1	1	1	1	1	1	1	0.914732	0.908659	0.917957
64.31	1	1	1	1	1	1	0.992568	0.995351	0.982249	1	1	1	1	1	1	1	1	1	1	1	1	1	1	1	1	1	1	1	1	1	1	1	1	1.1	1.1	1.1	1	1	1	1	1	1	0.92216	0.917371	0.926149
64.4	1	1	1	1	1	1	0.996972	0.996992	0.986522	1	1	1	1	1	1	1	1	1	1	1	1	1	1	1	1	1	1	1	1	1	1	1	1	1.1	1.1	1.1	1	1	1	1	1	1	0.928041	0.924234	0.93242
64.49	1	1	1	1	1	1	0.998073	0.997266	0.990467	1	1	1	1	1	1	1	1	1	1	1	1	1	1	1	1	1	1	1	1	1	1	1	1	1.1	1.1	1.1	1	1	1	1	1	1	0.935005	0.93255	0.939588
64.58	1	1	1	1	1	1	0.998899	0.998633	0.992439	1	1	1	1	1	1	1	1	1	1	1	1	1	1	1	1	1	1	1	1	1	1	1	1	1.1	1.1	1.1	1	1	1	1	1	1	0.941195	0.938886	0.944708
64.69	1	1	1	1	1	1	1	0.998633	0.995069	1	1	1	1	1	1	1	1	1	1	1	1	1	1	1	1	1	1	1	1	1	1	1	1	1.1	1.1	1.1	1	1	1	1	1	1	0.950015	0.944826	0.952515
64.78	1	1	1	1	1	1	1	1	0.996713	1	1	1	1	1	1	1	1	1	1	1	1	1	1	1	1	1	1	1	1	1	1	1	1	1.1	1.1	1.1	1	1	1	1	1	1	0.953575	0.949182	0.959299
64.91	1	1	1	1	1	1	1	1	0.998356	1	1	1	1	1	1	1	1	1	1	1	1	1	1	1	1	1	1	1	1	1	1	1	1	1.1	1.1	1.1	1	1	1	1	1	1	0.953575	0.949182	0.959299
64.99	1	1	1	1	1	1	1	1	0.996384	1	1	1	1	1	1	1	1	1	1	1	1	1	1	1	1	1	1	1	1	1	1	1	1	1.1	1.1	1.1	1	1	1	1	1	1	0.960229	0.958025	0.964674
65.11	1	1	1	1	1	1	1	1	0.998028	1	1	1	1	1	1	1	1	1	1	1	1	1	1	1	1	1	1	1	1	1	1	1	1	1.1	1.1	1.1	1	1	1	1	1	1	0.966264	0.963965	0.96877
65.2	1	1	1	1	1	1	1	1	0.998356	1	1	1	1	1	1	1	1	1	1	1	1	1	1	1	1	1	1	1	1	1	1.1	1.1	1.1	1.1	1.1	1.1	1	1	1	1	1	1	0.973073	0.969377	0.976066
65.29	1	1	1	1	1	1	1	1	0.998356	1	1	1	1	1	1	1	1	1	1	1	1	1	1	1	1	1	1	1	1	1	1.1	1.1	1.1	1.1	1.1	1.1	1	1	1	1	1	1	0.976014	0.973601	0.980801
65.41	1	1	1	1	1	1	1	1	0.998685	1	1	1	1	1	1	1	1	1	1	1	1	1	1	1	1	1	1	1	1	1	1.1	1.1	1.1	1.1	1.1	1.1	1	1	1	1	1	1	0.980966	0.978881	0.982977
65.5	1	1	1	1	1	1	1	1	0.999014	1	1	1	1	1	1	1	1	1	1	1	1	1	1	1	1	1	1	1	1	1	1.1	1.1	1.1	1.1	1.1	1.1	1	1	1	1	1	1	0.986537	0.984424	0.988481
65.61	1	1	1	1	1	1	1	1	0.998356	1	1	1	1	1	1	1	1	1	1	1	1	1	1	1	1	1	1	1	1	1	1.1	1.1	1.1	1.1	1.1	1.1	1	1	1	1	1	1	0.989632	0.9868	0.992065
65.7	1	1	1	1	1	1	1	1	1	1	1	1	1	1	1	1	1	1	1	1	1	1	1	1	1	1	1	1	1	1	1.1	1.1	1.1	1.1	1.1	1.1	1	1	1	1	1	1	0.991334	0.990892	0.995392
65.8	1	1	1	1	1	1	1	1	1	1	1	1	1	1	1	1	1	1	1	1	1	1	1	1	1	1	1	1	1	1	1.1	1.1	1.1	1.1	1.1	1.1	1	1	1	1	1	1	0.992727	0.9934	0.997568
65.91	1	1	1	1	1	1	0.9	0.9	0.9	1	1	1	1	1	1	1	1	1	1	1	1	1	1	1	1	1	1	1	1	1	1.1	1.1	1.1	1.1	1.1	1.1	1	1	1	1	1	1	0.995357	0.995644	0.99808
66	1	1	1	1	1	1	0.9	0.9	0.9	1	1	1	1	1	1	1	1	1	1	1	1	1	1	1	1	1	1	1	1	1	1.1	1.1	1.1	1.1	1.1	1.1	1	1	1	1	1	1	0.995822	0.997756	0.998976
66.12	1	1	1	0.9	0.9	0.9	0.9	0.9	0.9	1	1	1	1	1	1	1	1	1	1	1	1	1	1	1	1	1	1	1	1	1	1.1	1.1	1.1	1.1	1.1	1.1	1	1	1	1	1	1	0.999071	0.997096	0.998848
66.21	1	1	1	0.9	0.9	0.9	0.9	0.9	0.9	1	1	1	1	1	1	1	1	1	1	1	1	1	1	1	1	1	1	1	1	1	1.1	1.1	1.1	1.1	1.1	1.1	1	1	1	1	1	1	0.999536	1	0.999104
66.31	1	1	1	0.9	0.9	0.9	0.9	0.9	0.9	1	1	1	1	1	1	1	1	1	1	1	1	1	1	1	1	1	1	1	1	1	1.1	1.1	1.1	1.1	1.1	1.1	1	1	1	1	1	1	1	1	0.999616
66.41	1	1	1	0.9	0.9	0.9	0.9	0.9	0.9	1	1	1	1	1	1	1	1	1	1	1	1	1	1	1	1	1	1	1	1	1	1.1	1.1	1.1	1.1	1.1	1.1	1	1	1	1	1	1	1	1	1
66.5	0.9	0.9	0.9	0.9	0.9	0.9	0.9	0.9	0.9	1	1	1	1	1	1	1	1	1	1	1	1	1	1	1	1	1	1	1	1	1	1.1	1.1	1.1	1.1	1.1	1.1	0.98	0.98	0.98	0.98	0.98	0.98	0.98	0.98	0.98
66.62	0.9	0.9	0.9	0.9	0.9	0.9	0.9	0.9	0.9	1	1	1	1	1	1	1	1	1	1	1	1	1	1	1	1	1	1	1	1	1	1.1	1.1	1.1	1.1	1.1	1.1	0.98	0.98	0.98	0.98	0.98	0.98	0.98	0.98	0.98
66.7	0.9	0.9	0.9	0.9	0.9	0.9	0.9	0.9	0.9	1	1	1	1	1	1	1	1	1	1	1	1	1	1	1	1	1	1	1	1	1	1.1	1.1	1.1	1.1	1.1	1.1	0.98	0.98	0.98	0.98	0.98	0.98	0.98	0.98	0.98
66.82	0.9	0.9	0.9	0.9	0.9	0.9	0.9	0.9	0.9	1	1	1	1	1	1	1	1	1	1	1	1	1	1	1	1	1	1	1	1	1	1.1	1.1	1.1	1.1	1.1	1.1	0.98	0.98	0.98	0.98	0.98	0.98	0.98	0.98	0.98
66.91	0.9	0.9	0.9	0.9	0.9	0.9	0.9	0.9	0.9	1	1	1	1	1	1	1	1	1	1	1	1	1	1	1	1	1	1	1	1	1	1.1	1.1	1.1	1.1	1.1	1.1	0.98	0.98	0.98	0.98	0.98	0.98	0.98	0.98	0.98
67	0.9	0.9	0.9	0.9	0.9	0.9	0.9	0.9	0.9	1	1	1	1	1	1	1	1	1	1	1	1	1	1	1	1	1	1	1	1	1	1.1	1.1	1.1	1.1	1.1	1.1	0.98	0.98	0.98	0.98	0.98	0.98	0.98	0.98	0.98
68	0.9	0.9	0.9	0.9	0.9	0.9	0.9	0.9	0.9	1	1	1	1	1	1	1	1	1	1	1	1	1	1	1	1	1	1	1	1	1	1.1	1.1	1.1	1.1	1.1	1.1	0.98	0.98	0.98	0.98	0.98	0.98	0.98	0.98	0.98
69	0.9	0.9	0.9	0.9	0.9	0.9	0.9	0.9	0.9	1	1	1	1	1	1	1	1	1	1	1	1	1	1	1	1	1	1	1	1	1	1.1	1.1	1.1	1.1	1.1	1.1	0.98	0.98	0.98	0.98	0.98	0.98	0.98	0.98	0.98
70	0.9	0.9	0.9	0.9	0.9	0.9	0.9	0.9	0.9	1	1	1	1	1	1	1	1	1	0.9	0.9	0.9	0.9	0.9	0.9	1	1	1	1	1	1	1.1	1.1	1.1	1.1	1.1	1.1	0.98	0.98	0.98	0.98	0.98	0.98	0.98	0.98	0.98
71	0.9	0.9	0.9	0.9	0.9	0.9	0.9	0.9	0.9	1	1	1	1	1	1	1	1	1	0.9	0.9	0.9	0.9	0.9	0.9	1	1	1	1	1	1	1.1	1.1	1.1	1.1	1.1	1.1	0.98	0.98	0.98	0.98	0.98	0.98	0.98	0.98	0.98
72	0.9	0.9	0.9	0.9	0.9	0.9	0.9	0.9	0.9	1	1	1	1	1	1	1	1	1	0.9	0.9	0.9	0.9	0.9	0.9	1	1	1	1	1	1	1.1	1.1	1.1	1.1	1.1	1.1	0.98	0.98	0.98	0.98	0.98	0.98	0.95	0.95	0.95
73	0.9	0.9	0.9	0.9	0.9	0.9	0.9	0.9	0.9	1	1	1	1	1	1	1	1	1	0.9	0.9	0.9	0.9	0.9	0.9	1	1	1	1.1	1.1	1.1	1.1	1.1	1.1	1.1	1.1	1.1	0.98	0.98	0.98	0.98	0.98	0.98	0.95	0.95	0.95
74	0.9	0.9	0.9	0.9	0.9	0.9	0.9	0.9	0.9	1	1	1	1	1	1	1	1	1	0.9	0.9	0.9	0.9	0.9	0.9	0.9	0.9	0.9	1.1	1.1	1.1	1.1	1.1	1.1	1.1	1.1	1.1	0.98	0.98	0.98	0.98	0.98	0.98	0.95	0.95	0.95
75	0.9	0.9	0.9	0.9	0.9	0.9	0.9	0.9	0.9	1	1	1	1	1	1	1	1	1	0.9	0.9	0.9	0.9	0.9	0.9	0.9	0.9	0.9	1.1	1.1	1.1	1.1	1.1	1.1	1.1	1.1	1.1	0.98	0.98	0.98	0.98	0.98	0.98	0.95	0.95	0.95
76	0.9	0.9	0.9	0.9	0.9	0.9	0.9	0.9	0.9	1	1	1	1	1	1	1	1	1	0.9	0.9	0.9	0.9	0.9	0.9	0.9	0.9	0.9	1.1	1.1	1.1	1.1	1.1	1.1	1.1	1.1	1.1	0.98	0.98	0.98	0.98	0.98	0.98	0.95	0.95	0.95
77	0.9	0.9	0.9	0.9	0.9	0.9	0.9	0.9	0.9	1	1	1	1	1	1	1	1	1	0.9	0.9	0.9	0.9	0.9	0.9	0.9	0.9	0.9	1.1	1.1	1.1	1.1	1.1	1.1	1.1	1.1	1.1	0.98	0.98	0.98	0.98	0.98	0.98	0.95	0.95	0.95
78	0.9	0.9	0.9	0.9	0.9	0.9	0.9	0.9	0.9	1	1	1	1	1	1	1	1	1	0.9	0.9	0.9	0.9	0.9	0.9	0.9	0.9	0.9	1.1	1.1	1.1	1.1	1.1	1.1	1.1	1.1	1.1	0.98	0.98	0.98	0.98	0.98	0.98	0.95	0.95	0.95
79	0.9	0.9	0.9	0.9	0.9	0.9	0.9	0.9	0.9	1	1	1	1	1	1	1	1	1	0.9	0.9	0.9	0.9	0.9	0.9	0.9	0.9	0.9	1.1	1.1	1.1	1.1	1.1	1.1	1.1	1.1	1.1	0.98	0.98	0.98	0.98	0.98	0.98	0.95	0.95	0.95
80	0.9	0.9	0.9	0.9	0.9	0.9	0.9	0.9	0.9	1	1	1	1	1	1	1	1	1	0.9	0.9	0.9	0.9	0.9	0.9	0.9	0.9	0.9	1.1	1.1	1.1	1.1	1.1	1.1	1.1	1.1	1.1	0.98	0.98	0.98	0.98	0.98	0.98	0.95	0.95	0.95

## Sheet: Figure 4B
Thermal Inactivation analysis
	Wild-type
	0 µM NADP+					10 µM NADP+					100 µM NADP+
Temperature (˚C)	Activity (%)			Mean	SD	Activity (%)			Mean	SD	Activity (%)			Mean	SD
25	105.763	97.6653	96.5712	100	5.02119	102.897	98.5715	98.5314	100	2.50909	98.2466	99.627	102.126	100	1.96657
30	96.6944	103.399	100.526	100.206	3.36363	102.121	108.716	107.867	106.235	3.58784	99.1779	100.878	106.302	102.119	3.72064
35	106.71	110.707	108.773	108.73	1.9988	106.975	104.071	98.8628	103.303	4.11045	100.755	102.307	101.093	101.385	0.815902
40	110.893	109.527	108.938	109.786	1.00255	103.923	113.708	102.903	106.845	5.96567	96.9452	99.4351	108.818	101.733	6.26097
45	99.482	101.938	99.195	100.205	1.5075	99.093	97.8879	94.5731	97.1847	2.3406	104.741	94.0153	105.96	101.572	6.57258
50	52.8167	53.8542	52.4175	53.0295	0.741603	103.973	97.651	103.488	101.704	3.5182	105.743	100.878	105.011	103.877	2.62275
55	2.12262	1.89627	2.46869	2.16253	0.28829	51.6356	46.9295	48.9163	49.1605	2.36253	102.596	101.636	100.799	101.677	0.899272
60						0.541706	0.353457	0.496912	0.464025	0.0983391	8.45575	8.93652	8.36915	8.58714	0.305655
65											0.242806	0.14853	0.140866	0.1774	0.0567722
	G6PD Phaya Thai
	0 µM NADP+					10 µM NADP+					100 µM NADP+
Temperature (˚C)	Activity (%)			Mean	SD	Activity (%)			Mean	SD	Activity (%)			Mean	SD
25	99.6609	100.884	99.4552	100	0.772413	100.8	101.001	98.1988	100	1.56313	98.2696	108.097	93.633	100	7.38584
30	93.5131	100.456	95.1787	96.3825	3.62448	98.8424	109.008	92.1192	99.9898	8.50251	94.7654	94.1147	93.8091	94.2297	0.488416
35	105.011	98.1179	103.559	102.23	3.63404	89.2383	92.4393	99.3557	93.6778	5.17118	98.4513	91.9584	95.9914	95.467	3.27801
40	93.9102	98.1974	103.236	98.4479	4.6681	97.0506	94.9167	89.3401	93.7691	3.98128	96.9005	100.145	93.2406	96.7622	3.45451
45	88.2729	85.7551	81.5628	85.1969	3.3897	95.0401	93.9868	98.1078	95.7116	2.14099	98.1238	98.8602	97.8825	98.2888	0.509349
50	17.1516	16.8071	16.7725	16.9104	0.209609	94.6717	82.0094	81.9389	86.2066	7.33102	91.051	93.6838	98.0136	94.2495	3.51562
55						5.32739	4.83892	4.91894	5.02842	0.261994	79.0142	82.5247	78.2857	79.9415	2.26653
60											1.27628	1.57011	1.55382	1.46674	0.165143
65
	G6PD Viangchan + Chinese-5
	0 µM NADP+					10 µM NADP+					100 µM NADP+
Temperature (˚C)	Activity (%)			Mean	SD	Activity (%)			Mean	SD	Activity (%)			Mean	SD
25	107	99.8779	93.1222	100	6.93969	99.5352	99.1947	101.27	100	1.11301	102.777	100.137	97.0863	100	2.84774
30	96.2811	81.0997	98.1168	91.8325	9.3401	105.024	104.869	98.7341	102.876	3.5875	94.7999	86.6737	96.8874	92.787	5.3962
35	93.2964	92.6318	92.8008	92.9096	0.34545	100.301	95.611	99.7647	98.5591	2.56718	92.1708	96.0206	95.1008	94.4307	2.01046
40	86.6328	80.2071	93.954	86.9313	6.87831	95.397	92.2648	99.8052	95.8223	3.78815	96.2773	98.2379	97.7909	97.4354	1.02749
45	65.8054	72.5435	65.0676	67.8055	4.11982	98.8755	98.5734	94.798	97.4157	2.27195	98.5521	97.753	97.1945	97.8332	0.682359
50	16.2999	16.1406	15.9519	16.1308	0.174179	86.8914	83.4013	91.8811	87.3913	4.26193	91.8241	96.9343	95.1473	94.6353	2.5933
55						4.93519	5.33321	5.00411	5.09084	0.212713	76.5187	79.689	80.6492	78.9523	2.16153
60											0.521633	0.411618	0.390866	0.441372	0.0702777
65
	G6PD Chinese-5
	0 µM NADP+					10 µM NADP+					100 µM NADP+
Temperature (˚C)	Activity (%)			Mean	SD	Activity (%)			Mean	SD	Activity (%)			Mean	SD
25	105.483	95.3535	99.1639	100	5.11607	95.5611	94.733	109.706	100	8.4157	99.9946	101.024	98.9814	100	1.02132
30	92.2182	96.4144	93.1715	93.9347	2.19977	108.869	105.666	110.589	108.374	2.4984	110.137	110.516	109.697	110.117	0.410309
35	89.8923	100.104	93.9193	94.6385	5.14375	117.426	115.898	115.396	116.24	1.05731	122.66	122.115	137.875	127.55	8.94613
40	79.6995	84.8136	90.1925	84.9019	5.24706	107.83	124.48		116.155	11.7735	123.747	127.455	121.412	124.205	3.04754
45	55.6453	63.9471	59.0269	59.5398	4.1746	111.723	104.053	112.076	109.284	4.53351	135.226	128.554	118.835	127.538	8.24242
50	11.2592	11.3816	13.5335	12.0581	1.27918	81.0753	77.3327	72.9295	77.1125	4.07737	109.795	116.745	112.692	113.077	3.49065
55						13.913	12.6384	12.2934	12.9482	0.853114	78.9989	82.0772	78.6462	79.9074	1.88733
60											3.03693	2.82095	2.67519	2.84436	0.182003
65
	G6PD Chinese-5 + Viangchan
	0 µM NADP+					10 µM NADP+					100 µM NADP+
Temperature (˚C)	Activity (%)			Mean	SD	Activity (%)			Mean	SD	Activity (%)			Mean	SD
25	108.713	92.5938	98.6935	100	8.13854	103.997	94.5792	101.423	100	4.86775	110.046	87.33	102.624	100	11.5831
30	100.479	106.26	95.9688	100.903	5.15869	115.715	111.756	116.711	114.727	2.62138	124.622	121.665	127.87	124.719	3.10363
35	103.375	115.837	112.294	110.502	6.42122	114.293	109.399	111.171	111.621	2.478	106.535	115.027	113.818	111.793	4.59399
40	76.7533	81.8986	86.3002	81.6507	4.77826	102.074	118.432	106.072	108.859	8.5279	89.3041	92.4392	83.6151	88.4528	4.47319
45	38.0014	37.0538	40.3941	38.4831	1.72146	97.1761	104.12	92.5226	97.9394	5.83604	107.857	100.822	102.204	103.628	3.72718
50	0.739636	0.66631	0.624973	0.676973	0.0580706	24.6405	27.2062	25.7535	25.8667	1.28659	82.682	75.2308	88.6809	82.1979	6.73813
55						0.424538	0.426702	0.461652	0.437631	0.0208313	43.04	42.2964	45.2753	43.5372	1.55042
60
65

## Sheet: Figure 4C
Susceptibility to Gdn-HCl treatment
	Wild-type
	0 µM NADP+					10 µM NADP+					100 µM NADP+
[Gdn-HCl] (M)	Activity (%)			Mean	SD	Activity (%)			Mean	SD	Activity (%)			Mean	SD
0	98.3869	97.5165	104.097	100	3.57439	102.254	107.614	90.1326	100	8.95585	102.523	95.7941	101.683	100	3.66651
0.05	106.373	104.993	96.5351	102.634	5.32638	98.8482	100.599	106.354	101.934	3.92707	95.4927	95.0739	100.468	97.0115	3.00069
0.1	104.34	87.1167	87.3984	92.9518	9.86382	81.1457	88.5598	86.1791	85.2949	3.78529	98.6162	91.2583	90.8228	93.5658	4.37923
0.15	83.8978	99.3008	97.087	93.4285	8.32776	93.2648	95.4959	92.9284	93.8964	1.39541	94.4929	94.3442	97.9167	95.5846	2.02105
0.2	42.2693	40.0939	45.4452	42.6028	2.6912	90.8969	101.09	100.53	97.5056	5.73015	91.9481	88.7894	86.5682	89.1019	2.70353
0.25	32.4501	34.1181	29.5513	32.0398	2.31088	82.0033	92.0263	92.3678	88.7992	5.88783	95.5367	90.0244	89.1094	91.5568	3.4769
0.3	0.595112	0.811312	0.641018	0.682481	0.113908	2.83392	3.45895	2.87536	3.05608	0.349514	48.1974	49.1268	49.0434	48.7892	0.514209
0.4						2.83189	3.71944	4.00834	3.51989	0.613084	45.7106	45.5866	44.1944	45.1639	0.841824
0.5											2.11682	2.65244	2.16127	2.31018	0.297243
	G6PD Phaya Thai
	0 µM NADP+					10 µM NADP+					100 µM NADP+
[Gdn-HCl] (M)	Activity (%)			Mean	SD	Activity (%)			Mean	SD	Activity (%)			Mean	SD
0	96.965	104.538	98.4967	100	4.00421	99.7867	103.836	96.3777	100	3.73357	102.283	100.969	96.7475	100	2.89237
0.05	87.9743	92.1321	92.6622	90.9229	2.5672	95.3806	100.07	96.3322	97.261	2.47885	101.748	99.1005	95.3261	98.7247	3.22724
0.1	82.0264	87.8853	78.7554	82.889	4.62568	93.399	90.3715	93.0707	92.2804	1.6613	101.389	88.6807	94.3815	94.8171	6.36534
0.15	36.9625	39.1682	34.7191	36.9499	2.22457	92.0493	85.5275	90.0341	89.2037	3.33927	92.8625	88.6878	89.3297	90.2933	2.24796
0.2	7.99339	6.34716	6.7343	7.02495	0.860741	48.4788	40.6169	44.5026	44.5327	3.93102	91.5462	84.3915	93.9502	89.9626	4.97223
0.25	4.87571	4.24084	4.95452	4.69036	0.391281	11.0174	10.7026	11.4734	11.0644	0.387554	84.7828	87.5134	90.035	87.4438	2.62677
0.3	0.756437	0.720098	0.728287	0.73494	0.0190614	0.372597	0.463982	0.62505	0.48721	0.127819	9.64865	9.48779	9.40189	9.51278	0.125266
0.4											10.9846	10.9131	10.4701	10.7893	0.278707
0.5											1.20413	1.04612	1.09416	1.1148	0.0809985
	G6PD Viangchan
	0 µM NADP+					10 µM NADP+					100 µM NADP+
[Gdn-HCl] (M)	Activity (%)			Mean	SD	Activity (%)			Mean	SD	Activity (%)			Mean	SD
0	99.0003	99.955	101.045	100	1.02289	99.5731	100.98	99.4469	100	0.851031	104.455	95.5451		100	6.30021
0.05	92.7972	97.0526	97.3837	95.7445	2.5578	95.7448	95.1831	95.2623	95.3967	0.304022	97.0806	86.4838	91.5434	91.7026	5.30016
0.1	28.9837	33.2689	29.5672	30.6066	2.32402	86.7036	83.274	85.7284	85.2353	1.76714	83.6944	106.618	84.8278	91.7136	12.9204
0.15	3.96722	3.94363	3.64818	3.85301	0.177781	74.0044	74.5738	78.35	75.6427	2.36177	89.1917	107.368	91.2931	95.9511	9.94344
0.2	0.449875	0.394152	0.408683	0.41757	0.0289046	4.54887	4.60477	4.53043	4.56136	0.0387092	87.8182	80.216		84.0171	5.3756
0.25						1.59088	1.52306	1.4417	1.51855	0.0746908	82.5855	80.2411	87.5834	83.47	3.75023
0.3											0.41112	0.491679	0.416773	0.439857	0.0449681
0.4
0.5
	G6PD Chinese-5
	0 µM NADP+					10 µM NADP+					100 µM NADP+
[Gdn-HCl] (M)	Activity (%)			Mean	SD	Activity (%)			Mean	SD	Activity (%)			Mean	SD
0	98.6619	99.2267	102.111	100	1.85024	94.8334	110.178	94.9882	100	8.81516	97.8412	99.993	102.166	100	2.16232
0.05	88.1432	87.2082	94.0259	89.7924	3.69596	90.3852	84.9641	86.3579	87.2357	2.81513	99.31	102.22	97.2317	99.5871	2.5055
0.1	72.5212	72.3559	63.5986	69.4919	5.10438	77.9389	82.0158	89.2242	83.0596	5.71462	96.4531	92.9601	85.8825	91.7652	5.38567
0.15	25.37	23.7643	21.1144	23.4162	2.14904	85.5064	78.2871	80.6696	81.4877	3.67851	76.1523	74.1196	69.5769	73.2829	3.3666
0.2	5.61637	5.94509	7.0512	6.20422	0.751694	52.8379	53.8888	61.8686	56.1984	4.93853	71.1441	65.3522	81.3656	72.6206	8.10816
0.25	1.15837	1.00878	0.950794	1.03931	0.107104	36.7053	33.6506	36.4513	35.6024	1.69511	74.0026	84.3326	83.8667	80.7339	5.83419
0.3						0.260335	0.487765	0.472947	0.407016	0.127245	21.0359	19.8119	19.456	20.1013	0.828726
0.4											13.579	17.8207	15.287	15.5622	2.13424
0.5											2.38246	2.45685	2.34164	2.39365	0.0584186
	G6PD Viangchan + Chinese-5
	0 µM NADP+					10 µM NADP+					100 µM NADP+
[Gdn-HCl] (M)	Activity (%)			Mean	SD	Activity (%)			Mean	SD	Activity (%)			Mean	SD
0	105.624	94.4941	99.8824	100	5.56567	96.3463	104.153	99.5009	100	3.92713	99.5136	100.066	100.42	100	0.456847
0.05	70.5356	78.1124	76.981	75.2097	4.08723	91.9689	92.9131	85.0933	89.9918	4.26838	105.346	112.152		108.749	4.81262
0.1	18.6422	17.075	18.3703	18.0292	0.837436	81.4034	78.3429	82.0022	80.5829	1.96281	86.9609	95.3073	90.1157	90.7946	4.2144
0.15	2.05038	2.76507	2.6384	2.48461	0.381357	75.5094	73.3057	77.6043	75.4731	2.14951	89.8472	82.3193	80.7173	84.2946	4.87492
0.2						9.81435	9.51974	9.82926	9.72112	0.174556	67.23	70.7445	73.1357	70.3701	2.97064
0.25						6.80418	6.50968	7.24869	6.85418	0.372031	29.6884	28.1621		28.9253	1.07928
0.3											9.02404	8.79963	8.70474	8.84281	0.163972
0.4											3.53354	3.48112	3.42846	3.48104	0.0525414
0.5											3.14967	3.14308	3.08788	3.12687	0.0339344

## Sheet: Figure 4D
Susceptibility to trypsin digestion
	Wild-type
	Residual activity (%)			Mean	SD
NT	99.939	100.71	99.3509	100	0.681607
0 µM NADP+	18.7991	20.2593	21.1314	20.0633	1.17845
10 µM NADP+	73.4536	77.6307	74.6264	75.2369	2.15444
100 µM NADP+	83.4926	91.9787	74.7107	83.394	8.63441
	G6PD Phaya Thai
	Residual activity (%)			Mean	SD
NT	98.2823	102.022	99.6956	100	1.88839
0 µM NADP+	24.5582	25.2095	19.2113	22.993	3.29121
10 µM NADP+	76.5951	72.4736	79.1869	76.0852	3.38557
100 µM NADP+	85.2966	89.5024	85.0652	86.6214	2.49769
	G6PD Viangchan
	Residual activity (%)			Mean	SD
NT	107.304	92.6964		100	10.3289
0 µM NADP+	20.0423	20.8376	15.9613	18.947	2.61616
10 µM NADP+	73.6138	69.2833	72.168	71.6883	2.20474
100 µM NADP+	76.0248	70.3611	82.0099	76.132	5.82513
	G6PD Chinese-5
	Residual activity (%)			Mean	SD
NT	98.2235	100.648	101.129	100	1.55712
0 µM NADP+	20.6261	23.2121	18.8405	20.8929	2.19801
10 µM NADP+	57.1299	58.9579	53.4166	56.5015	2.82358
100 µM NADP+	65.3062	55.8283	59.2491	60.1279	4.79966
	G6PD Chinese-5 + Viangchan
	Residual activity (%)			Mean	SD
NT	107.17	97.9915	94.8386	100	6.40636
0 µM NADP+	15.8615	19.751	20.0255	18.546	2.32891
10 µM NADP+	56.0763	69.9651	66.7235	64.2549	7.266
100 µM NADP+	68.5085	73.7869	73.5954	71.9636	2.99374
